# Supplementary material for: SspABCD-SspFGH Constitutes a New Type of DNA Phosphorothioate-Based Bacterial Defense System
Source: mBio. 2021 Apr 27;12(2):e00613-21. doi: 10.1128/mBio.00613-21 (PMC8092258; doi:10.1128/mBio.00613-21)
Supplement: TABLE S2 [file mBio.00613-21-st002.xlsx]

## Sheet: total
fgh.status	e.status	id	b.len	b.start	b.end	c.len	c.start	c.end	d.len	d.start	d.end	e.len	e.start	e.end	f.len	f.start	f.end	g.len	g.start	g.end	h.len	h.start	h.end	lineage	strains	phylum
non-existing	non-existing	AP014630.1	809	232439	233248	3311	233337	236648	794	236866	237660	-	-	-	-	-	-	-	-	-	-	-	-	Bacteria; Proteobacteria; Gammaproteobacteria; Pseudomonadales; Moraxellaceae; Acinetobacter	Acinetobacter guillouiae	Proteobacteria
non-existing	non-existing	AP014825.1	866	35339	36205	2357	32282	34639	488	26931	27419	-	-	-	-	-	-	-	-	-	-	-	-	Bacteria; Cyanobacteria; Oscillatoriophycideae; Chroococcales; Chroococcaceae; Geminocystis	Geminocystis sp. NIES-3709 plasmid pGM3709_04	Cyanobacteria
non-existing	non-existing	AP017305.1	847	2891051	2891898	3182	2891940	2895122	599	2897857	2898456	-	-	-	-	-	-	-	-	-	-	-	-	Bacteria; Cyanobacteria; Nostocales; Hapalosiphonaceae; Fischerella	Fischerella sp. NIES-3754	Cyanobacteria
existing	non-existing	AP017367.1	866	3802050	3802916	3188	3798799	3801987	617	3797745	3798362	-	-	-	1826	3794685	3796511	1520	3793144	3794664	5294	3787838	3793132	Bacteria; Cyanobacteria; Synechococcales; Leptolyngbyaceae; Leptolyngbya	Leptolyngbya sp. O-77	Cyanobacteria
non-existing	non-existing	AP017372.2	896	1446778	1447674	2702	1447885	1450587	473	1451239	1451712	-	-	-	-	-	-	-	-	-	-	-	-	Bacteria; Proteobacteria; Gammaproteobacteria; Chromatiales; Ectothiorhodospiraceae; Halorhodospira	Halorhodospira halochloris	Proteobacteria
non-existing	non-existing	AP017422.1	905	4574958	4575863	2585	4572413	4574998	353	4571361	4571714	-	-	-	-	-	-	-	-	-	-	-	-	Bacteria; Bacteroidetes; Chitinophagia; Chitinophagales; Chitinophagaceae; Filimonas	Filimonas lacunae	Bacteroidetes
existing	non-existing	AP017562.1	872	142881	143753	3221	139650	142871	446	137810	138256	-	-	-	1805	135004	136809	1535	133466	135001	4790	128109	132899	Bacteria; Cyanobacteria; Synechococcales; Pseudanabaenaceae; Pseudanabaena	Pseudanabaena sp. ABRG5-3 plasmid ABRG53b	Cyanobacteria
non-existing	non-existing	AP017628.1	818	11604	12422	3035	8461	11496	755	7367	8122	-	-	-	-	-	-	-	-	-	-	-	-	Bacteria; Proteobacteria; Alphaproteobacteria; Rhizobiales; Methylocystaceae; Pleomorphomonas	Pleomorphomonas sp. SM30 plasmid pSM30-2	Proteobacteria
non-existing	non-existing	AP018248.1	848	3657680	3658528	3182	3658570	3661752	611	3665569	3666180	-	-	-	-	-	-	-	-	-	-	-	-	Bacteria; Cyanobacteria; Nostocales; Tolypothrichaceae; Tolypothrix	Tolypothrix tenuis PCC 7101	Cyanobacteria
non-existing	existing	AP018288.1	857	7209029	7209886	3185	7205803	7208988	599	7202609	7203208	2198	7200200	7202398	-	-	-	-	-	-	-	-	-	Bacteria; Cyanobacteria; Nostocales; Nostocaceae; Nostoc	Nostoc sp. NIES-4103	Cyanobacteria
non-existing	non-existing	AP018307.1	848	7201042	7201890	3182	7197818	7201000	611	7193390	7194001	-	-	-	-	-	-	-	-	-	-	-	-	Bacteria; Cyanobacteria; Nostocales; Fortieaceae; Aulosira	Aulosira laxa NIES-50	Cyanobacteria
non-existing	non-existing	BX950851.1	824	3216333	3217157	3041	3217231	3220272	773	3220595	3221368	-	-	-	-	-	-	-	-	-	-	-	-	Bacteria; Proteobacteria; Gammaproteobacteria; Enterobacterales; Pectobacteriaceae; Pectobacterium	Erwinia carotovora subsp. atroseptica SCRI1043	Proteobacteria
non-existing	non-existing	CP000119.1	851	337248	338099	3227	333985	337212	617	333048	333665	-	-	-	-	-	-	-	-	-	-	-	-	Bacteria; Cyanobacteria; Nostocales; Nostocaceae; Trichormus	Anabaena variabilis ATCC 29413 plasmid A	Cyanobacteria
non-existing	existing	CP000447.1	929	2484976	2485905	3125	2485934	2489059	812	2489394	2490206	1739	2482831	2484570	-	-	-	-	-	-	-	-	-	Bacteria; Proteobacteria; Gammaproteobacteria; Alteromonadales; Shewanellaceae; Shewanella	Shewanella frigidimarina NCIMB 400	Proteobacteria
non-existing	non-existing	CP000480.1	878	1315709	1316587	3002	1316788	1319790	473	1320317	1320790	-	-	-	-	-	-	-	-	-	-	-	-	Bacteria; Actinobacteria; Corynebacteriales; Mycobacteriaceae; Mycolicibacterium	Mycobacterium smegmatis str. MC2 155	Actinobacteria
existing	non-existing	CP000531.1	851	147542	148393	3158	148437	151595	761	151819	152580	-	-	-	1832	163967	165799	1514	162462	163976	5393	157048	162441	Bacteria; Proteobacteria; Betaproteobacteria; Burkholderiales; Comamonadaceae; Polaromonas	Polaromonas naphthalenivorans CJ2 plasmid pPNAP02	Proteobacteria
existing	existing	CP000555.1	899	1264185	1265084	3257	1265125	1268382	776	1268490	1269266	2117	1269766	1271883	1853	1278845	1280698	1478	1277349	1278827	5261	1271965	1277226	Bacteria; Proteobacteria; Betaproteobacteria; Burkholderiales; Methylibium	Methylibium petroleiphilum PM1	Proteobacteria
existing	existing	CP000556.1	899	145352	146251	3257	146292	149549	776	149657	150433	2117	150933	153050	1853	160012	161865	1478	158516	159994	5261	153132	158393	Bacteria; Proteobacteria; Betaproteobacteria; Burkholderiales; Methylibium	Methylibium petroleiphilum PM1 plasmid RPME01	Proteobacteria
existing	non-existing	CP000700.1	788	226250	227038	3263	227169	230432	602	230726	231328	-	-	-	1778	241360	243138	1466	239814	241280	5156	234643	239799	Bacteria; Proteobacteria; Alphaproteobacteria; Sphingomonadales; Sphingomonadaceae; Sphingomonas	Sphingomonas wittichii RW1 plasmid pSWIT01	Proteobacteria
non-existing	non-existing	CP000863.1	857	776974	777831	3074	777938	781012	776	781258	782034	-	-	-	-	-	-	-	-	-	-	-	-	Bacteria; Proteobacteria; Gammaproteobacteria; Pseudomonadales; Moraxellaceae; Acinetobacter; Acinetobacter calcoaceticus/baumannii complex	Acinetobacter baumannii ACICU	Proteobacteria
non-existing	non-existing	CP001103.3	878	120704	121582	3050	121657	124707	1043	124953	125996	-	-	-	-	-	-	-	-	-	-	-	-	Bacteria; Proteobacteria; Gammaproteobacteria; Alteromonadales; Alteromonadaceae; Alteromonas	Alteromonas mediterranea DE	Proteobacteria
non-existing	non-existing	CP001276.1	812	90284	91096	3080	91321	94401	593	94616	95209	-	-	-	-	-	-	-	-	-	-	-	-	Bacteria; Chloroflexi; Thermomicrobiales; Thermomicrobiaceae; Thermomicrobium	Thermomicrobium roseum DSM 5159 plasmid	Chloroflexi
non-existing	non-existing	CP001630.1	908	653114	654022	3176	649557	652733	470	648802	649272	-	-	-	-	-	-	-	-	-	-	-	-	Bacteria; Actinobacteria; Pseudonocardiales; Pseudonocardiaceae; Actinosynnema	Actinosynnema mirum DSM 43827	Actinobacteria
non-existing	existing	CP001712.1	821	640349	641170	2876	641334	644210	323	644512	644835	1790	646019	647809	-	-	-	-	-	-	-	-	-	Bacteria; Bacteroidetes; Flavobacteriia; Flavobacteriales; Flavobacteriaceae; Robiginitalea	Robiginitalea biformata HTCC2501	Bacteroidetes
non-existing	existing	CP001798.1	833	89849	90682	3104	86658	89762	764	85525	86289	1961	83271	85232	-	-	-	-	-	-	-	-	-	Bacteria; Proteobacteria; Gammaproteobacteria; Chromatiales; Chromatiaceae; Nitrosococcus	Nitrosococcus halophilus Nc4	Proteobacteria
non-existing	existing	CP001814.1	902	9577716	9578618	2489	9574936	9577425	488	9573329	9573817	2327	9567449	9569776	-	-	-	-	-	-	-	-	-	Bacteria; Actinobacteria; Streptosporangiales; Streptosporangiaceae; Streptosporangium	Streptosporangium roseum DSM 43021	Actinobacteria
non-existing	non-existing	CP001875.2	848	603292	604140	3029	604223	607252	773	607567	608340	-	-	-	-	-	-	-	-	-	-	-	-	Bacteria; Proteobacteria; Gammaproteobacteria; Enterobacterales; Erwiniaceae; Pantoea	Pantoea ananatis LMG 20103	Proteobacteria
non-existing	non-existing	CP001921.1	857	807674	808531	3074	808638	811712	776	811958	812734	-	-	-	-	-	-	-	-	-	-	-	-	Bacteria; Proteobacteria; Gammaproteobacteria; Pseudomonadales; Moraxellaceae; Acinetobacter; Acinetobacter calcoaceticus/baumannii complex	Acinetobacter baumannii 1656-2	Proteobacteria
non-existing	non-existing	CP001937.2	857	2042950	2043807	3074	2043914	2046988	776	2047234	2048010	-	-	-	-	-	-	-	-	-	-	-	-	Bacteria; Proteobacteria; Gammaproteobacteria; Pseudomonadales; Moraxellaceae; Acinetobacter; Acinetobacter calcoaceticus/baumannii complex	Acinetobacter baumannii MDR-ZJ06	Proteobacteria
non-existing	non-existing	CP002006.1	785	1234382	1235167	2771	1231594	1234365	353	1230698	1231051	-	-	-	-	-	-	-	-	-	-	-	-	Bacteria; Bacteroidetes; Bacteroidia; Bacteroidales; Prevotellaceae; Prevotella	Prevotella ruminicola 23	Bacteroidetes
existing	non-existing	CP002159.1	821	742589	743410	3233	739278	742511	764	738368	739132	-	-	-	1829	725131	726960	1493	726987	728480	5354	728495	733849	Bacteria; Proteobacteria; Betaproteobacteria; Nitrosomonadales; Gallionellaceae; Gallionella	Gallionella capsiferriformans ES-2	Proteobacteria
non-existing	non-existing	CP002398.1	821	106836	107657	3068	107726	110794	770	111094	111864	-	-	-	-	-	-	-	-	-	-	-	-	Bacteria; Proteobacteria; Alphaproteobacteria; Caulobacterales; Caulobacteraceae; Asticcacaulis	Asticcacaulis excentricus CB 48 plasmid pASTEX02	Proteobacteria
non-existing	non-existing	CP002522.2	857	810914	811771	3074	811878	814952	776	815198	815974	-	-	-	-	-	-	-	-	-	-	-	-	Bacteria; Proteobacteria; Gammaproteobacteria; Pseudomonadales; Moraxellaceae; Acinetobacter; Acinetobacter calcoaceticus/baumannii complex	Acinetobacter baumannii TCDC-AB0715	Proteobacteria
non-existing	non-existing	CP002770.1	863	577325	578188	3206	578248	581454	539	581690	582229	-	-	-	-	-	-	-	-	-	-	-	-	Bacteria; Firmicutes; Clostridia; Clostridiales; Peptococcaceae; Desulfofundulus	Desulfotomaculum kuznetsovii DSM 6115	Firmicutes
non-existing	existing	CP002786.1	854	2894374	2895228	2495	2891646	2894141	497	2890082	2890579	1199	2898432	2899631	-	-	-	-	-	-	-	-	-	Bacteria; Actinobacteria; Corynebacteriales; Mycobacteriaceae; Hoyosella	Hoyosella subflava DQS3-9A1	Actinobacteria
non-existing	non-existing	CP002959.1	932	2388325	2389257	3065	2385189	2388254	470	2384273	2384743	-	-	-	-	-	-	-	-	-	-	-	-	Bacteria; Spirochaetes; Leptospirales; Leptospiraceae; Turneriella	Turneriella parva DSM 21527	Spirochaetes
non-existing	non-existing	CP002961.1	857	3183175	3184032	2882	3184091	3186973	1031	3187314	3188345	-	-	-	-	-	-	-	-	-	-	-	-	Bacteria; Bacteroidetes; Cytophagia; Cytophagales; Cytophagaceae; Emticicia	Emticicia oligotrophica DSM 17448	Bacteroidetes
existing	non-existing	CP003075.1	848	2683871	2684719	3077	2684809	2687886	764	2688213	2688977	-	-	-	1694	2689079	2690773	1550	2690932	2692482	5018	2692815	2697833	Bacteria; Proteobacteria; Alphaproteobacteria; Rhizobiales; Hyphomicrobiaceae; Pelagibacterium	Pelagibacterium halotolerans B2	Proteobacteria
non-existing	non-existing	CP003130.1	848	4159568	4160416	2707	4156256	4158963	620	4155375	4155995	-	-	-	-	-	-	-	-	-	-	-	-	Bacteria; Acidobacteria; Acidobacteriales; Acidobacteriaceae; Granulicella	Granulicella mallensis MP5ACTX8	Acidobacteria
non-existing	existing	CP003241.1	950	1166734	1167684	3320	1163402	1166722	821	1162447	1163268	1979	1167948	1169927	-	-	-	-	-	-	-	-	-	Bacteria; Proteobacteria; Gammaproteobacteria; Vibrionales; Vibrionaceae; Vibrio	Vibrio sp. EJY3	Proteobacteria
non-existing	non-existing	CP003500.1	857	3160217	3161074	3074	3157036	3160110	776	3156014	3156790	-	-	-	-	-	-	-	-	-	-	-	-	Bacteria; Proteobacteria; Gammaproteobacteria; Pseudomonadales; Moraxellaceae; Acinetobacter; Acinetobacter calcoaceticus/baumannii complex	Acinetobacter baumannii MDR-TJ	Proteobacteria
non-existing	non-existing	CP003548.1	848	5114994	5115842	3191	5115973	5119164	599	5120581	5121180	-	-	-	-	-	-	-	-	-	-	-	-	Bacteria; Cyanobacteria; Nostocales; Nostocaceae; Nostoc	Nostoc sp. PCC 7107	Cyanobacteria
non-existing	non-existing	CP003552.1	854	3160419	3161273	3203	3157126	3160329	488	3152633	3153121	-	-	-	-	-	-	-	-	-	-	-	-	Bacteria; Cyanobacteria; Nostocales; Nostocaceae; Nostoc	Nostoc sp. PCC 7524	Cyanobacteria
non-existing	non-existing	CP003557.1	860	1296947	1297807	2783	1294051	1296834	317	1293341	1293658	-	-	-	-	-	-	-	-	-	-	-	-	Bacteria; Ignavibacteriae; Ignavibacteria; Ignavibacteriales; Melioribacteraceae; Melioribacter	Melioribacter roseus P3M	Ignavibacteriae
non-existing	non-existing	CP003646.1	869	1488721	1489590	3185	1485500	1488685	611	1484524	1485135	-	-	-	-	-	-	-	-	-	-	-	-	Bacteria; Cyanobacteria; Oscillatoriophycideae; Chroococcales; Chroococcaceae; Gloeocapsa	Gloeocapsa sp. PCC 7428	Cyanobacteria
existing	existing	CP003774.1	836	295613	296449	3167	292375	295542	776	291396	292172	2285	288849	291134	1856	279997	281853	1490	281895	283385	5393	283406	288799	Bacteria; Proteobacteria; Betaproteobacteria; Burkholderiales; Burkholderiaceae; Burkholderia; Burkholderia cepacia complex	Burkholderia cepacia GG4	Proteobacteria
non-existing	non-existing	CP003846.1	857	818803	819660	3074	819767	822841	776	823087	823863	-	-	-	-	-	-	-	-	-	-	-	-	Bacteria; Proteobacteria; Gammaproteobacteria; Pseudomonadales; Moraxellaceae; Acinetobacter; Acinetobacter calcoaceticus/baumannii complex	Acinetobacter baumannii BJAB07104	Proteobacteria
non-existing	non-existing	CP003849.1	857	814524	815381	3074	815488	818562	776	818808	819584	-	-	-	-	-	-	-	-	-	-	-	-	Bacteria; Proteobacteria; Gammaproteobacteria; Pseudomonadales; Moraxellaceae; Acinetobacter; Acinetobacter calcoaceticus/baumannii complex	Acinetobacter baumannii BJAB0868	Proteobacteria
non-existing	non-existing	CP003856.1	857	1027884	1028741	3074	1028848	1031922	776	1032168	1032944	-	-	-	-	-	-	-	-	-	-	-	-	Bacteria; Proteobacteria; Gammaproteobacteria; Pseudomonadales; Moraxellaceae; Acinetobacter; Acinetobacter calcoaceticus/baumannii complex	Acinetobacter baumannii TYTH-1	Proteobacteria
non-existing	non-existing	CP003863.1	797	4011658	4012455	1553	4009983	4011536	605	4007442	4008047	-	-	-	-	-	-	-	-	-	-	-	-	Bacteria; Proteobacteria; Betaproteobacteria; Burkholderiales; Burkholderiaceae; Paraburkholderia	Paraburkholderia phenoliruptrix BR3459a	Proteobacteria
non-existing	non-existing	CP003940.1	794	2863724	2864518	3263	2860114	2863377	611	2857839	2858450	-	-	-	-	-	-	-	-	-	-	-	-	Bacteria; Cyanobacteria; Oscillatoriophycideae; Chroococcales; Cyanobacteriaceae; Cyanobacterium	Cyanobacterium stanieri PCC 7202	Cyanobacteria
non-existing	non-existing	CP003943.1	854	3563611	3564465	3206	3560295	3563501	488	3557260	3557748	-	-	-	-	-	-	-	-	-	-	-	-	Bacteria; Cyanobacteria; Nostocales; Rivulariaceae; Calothrix	Calothrix sp. PCC 7507	Cyanobacteria
existing	non-existing	CP003947.1	866	4035835	4036701	2483	4037464	4039947	611	4043534	4044145	-	-	-	1823	4044335	4046158	1649	4046212	4047861	5405	4047984	4053389	Bacteria; Cyanobacteria; Oscillatoriophycideae; Chroococcales; Cyanobacteriaceae; Cyanobacterium	Cyanobacterium aponinum PCC 10605	Cyanobacteria
non-existing	non-existing	CP005969.1	827	6067798	6068625	3104	6064473	6067577	605	6063599	6064204	-	-	-	-	-	-	-	-	-	-	-	-	Bacteria; Proteobacteria; Gammaproteobacteria; Pseudomonadales; Pseudomonadaceae; Pseudomonas; Pseudomonas syringae	Pseudomonas syringae pv. syringae B301D	Proteobacteria
non-existing	non-existing	CP006963.1	857	806916	807773	3074	807880	810954	776	811200	811976	-	-	-	-	-	-	-	-	-	-	-	-	Bacteria; Proteobacteria; Gammaproteobacteria; Pseudomonadales; Moraxellaceae; Acinetobacter; Acinetobacter calcoaceticus/baumannii complex	Acinetobacter baumannii PKAB07	Proteobacteria
non-existing	non-existing	CP006992.1	830	1964223	1965053	3107	1961029	1964136	764	1959911	1960675	-	-	-	-	-	-	-	-	-	-	-	-	Bacteria; Proteobacteria; Alphaproteobacteria; Rhizobiales; Methylobacteriaceae; Methylobacterium	Methylobacterium sp. AMS5	Proteobacteria
non-existing	non-existing	CP007535.2	857	1565632	1566489	3074	1566596	1569670	776	1569916	1570692	-	-	-	-	-	-	-	-	-	-	-	-	Bacteria; Proteobacteria; Gammaproteobacteria; Pseudomonadales; Moraxellaceae; Acinetobacter; Acinetobacter calcoaceticus/baumannii complex	Acinetobacter baumannii AC29	Proteobacteria
non-existing	existing	CP007567.1	926	1503769	1504695	3149	1504703	1507852	845	1508073	1508918	1793	1509040	1510833	-	-	-	-	-	-	-	-	-	Bacteria; Proteobacteria; Gammaproteobacteria; Aeromonadales; Aeromonadaceae; Aeromonas	Aeromonas media WS	Proteobacteria
non-existing	non-existing	CP007577.1	857	1495738	1496595	3074	1496702	1499776	776	1500022	1500798	-	-	-	-	-	-	-	-	-	-	-	-	Bacteria; Proteobacteria; Gammaproteobacteria; Pseudomonadales; Moraxellaceae; Acinetobacter; Acinetobacter calcoaceticus/baumannii complex	Acinetobacter baumannii AC30	Proteobacteria
existing	non-existing	CP007637.1	836	5230414	5231250	3167	5231318	5234485	776	5234685	5235461	-	-	-	1850	5243771	5245621	1526	5242239	5243765	5366	5236852	5242218	Bacteria; Proteobacteria; Gammaproteobacteria; Pseudomonadales; Pseudomonadaceae; Pseudomonas	Pseudomonas simiae WCS417	Proteobacteria
existing	non-existing	CP007787.1	824	1930108	1930932	3164	1931006	1934170	776	1934373	1935149	-	-	-	1832	1949435	1951267	1526	1947897	1949423	5399	1942477	1947876	Bacteria; Proteobacteria; Betaproteobacteria; Burkholderiales; Burkholderiaceae; Burkholderia; Burkholderia cepacia complex	Burkholderia cepacia DDS 7H-2	Proteobacteria
non-existing	non-existing	CP009323.1	719	4422222	4422941	2702	4418825	4421527	605	4417951	4418556	-	-	-	-	-	-	-	-	-	-	-	-	Bacteria; Proteobacteria; Betaproteobacteria; Burkholderiales; Burkholderiaceae; Burkholderia	Burkholderia gladioli ATCC 10248	Proteobacteria
existing	non-existing	CP009431.1	851	105706	106557	3029	102638	105667	770	101535	102305	-	-	-	1817	52673	54490	1493	54532	56025	5408	56034	61442	Bacteria; Proteobacteria; Alphaproteobacteria; Sphingomonadales; Sphingomonadaceae; Sphingopyxis	Sphingopyxis macrogoltabida 203 plasmid	Proteobacteria
non-existing	non-existing	CP009495.1	878	1315733	1316611	3002	1316812	1319814	473	1320341	1320814	-	-	-	-	-	-	-	-	-	-	-	-	Bacteria; Actinobacteria; Corynebacteriales; Mycobacteriaceae; Mycolicibacterium	Mycobacterium smegmatis INHR1	Actinobacteria
non-existing	non-existing	CP009496.1	878	1315739	1316617	3002	1316818	1319820	473	1320347	1320820	-	-	-	-	-	-	-	-	-	-	-	-	Bacteria; Actinobacteria; Corynebacteriales; Mycobacteriaceae; Mycolicibacterium	Mycobacterium smegmatis INHR2	Actinobacteria
non-existing	non-existing	CP009631.1	716	809086	809802	3218	810002	813220	605	813492	814097	-	-	-	-	-	-	-	-	-	-	-	-	Bacteria; Proteobacteria; Betaproteobacteria; Burkholderiales; Burkholderiaceae; Burkholderia; Burkholderia cepacia complex	Burkholderia vietnamiensis LMG 10929	Proteobacteria
non-existing	non-existing	CP010084.1	938	2479321	2480259	3305	2475994	2479299	821	2475038	2475859	-	-	-	-	-	-	-	-	-	-	-	-	Bacteria; Proteobacteria; Gammaproteobacteria; Vibrionales; Vibrionaceae; Vibrio	Vibrio anguillarum DSM 21597	Proteobacteria
existing	non-existing	CP010132.1	851	1573802	1574653	3038	1570698	1573736	770	1569619	1570389	-	-	-	1814	1560709	1562523	1529	1562523	1564052	5378	1564052	1569430	Bacteria; Proteobacteria; Gammaproteobacteria; Enterobacterales; Enterobacteriaceae; Escherichia	Escherichia coli C10	Proteobacteria
existing	non-existing	CP010133.1	851	1713239	1714090	3038	1714156	1717194	770	1717503	1718273	-	-	-	1814	1725369	1727183	1529	1723840	1725369	5378	1718462	1723840	Bacteria; Proteobacteria; Gammaproteobacteria; Enterobacterales; Enterobacteriaceae; Escherichia	Escherichia coli C11	Proteobacteria
existing	non-existing	CP010229.1	851	874312	875163	3038	875229	878267	770	878576	879346	-	-	-	1814	886469	888283	1529	884940	886469	5405	879535	884940	Bacteria; Proteobacteria; Gammaproteobacteria; Enterobacterales; Enterobacteriaceae; Escherichia	Escherichia coli S10	Proteobacteria
existing	non-existing	CP010429.1	860	5097261	5098121	3272	5098279	5101551	617	5106184	5106801	-	-	-	1835	5106964	5108799	1496	5108923	5110419	5264	5110493	5115757	Bacteria; Bacteroidetes; Cytophagia; Cytophagales; Cytophagaceae; Spirosoma	Spirosoma radiotolerans DG5A	Bacteroidetes
non-existing	non-existing	CP010779.1	857	3293143	3294000	3074	3289962	3293036	776	3288940	3289716	-	-	-	-	-	-	-	-	-	-	-	-	Bacteria; Proteobacteria; Gammaproteobacteria; Pseudomonadales; Moraxellaceae; Acinetobacter; Acinetobacter calcoaceticus/baumannii complex	Acinetobacter baumannii XH386	Proteobacteria
non-existing	non-existing	CP010883.1	842	1247611	1248453	3071	1248529	1251600	869	1251852	1252721	-	-	-	-	-	-	-	-	-	-	-	-	Bacteria; Proteobacteria; Gammaproteobacteria; Vibrionales; Vibrionaceae; Vibrio	Vibrio parahaemolyticus CHN25	Proteobacteria
existing	non-existing	CP011265.1	845	3208161	3209006	3059	3209106	3212165	602	3212607	3213209	-	-	-	1736	3213351	3215087	1502	3215231	3216733	5408	3216757	3222165	Bacteria; Verrucomicrobia; unclassified Verrucomicrobia	Verrucomicrobia bacterium IMCC26134	Verrucomicrobia
non-existing	non-existing	CP011344.1	890	327208	328098	3071	328137	331208	767	331556	332323	-	-	-	-	-	-	-	-	-	-	-	-	Bacteria; Proteobacteria; Alphaproteobacteria; Sphingomonadales; Sphingomonadaceae; Citromicrobium	Citromicrobium sp. JL477	Proteobacteria
non-existing	existing	NZ_CP011381.1	890	248928	249818	3266	245480	248746	767	244574	245341	2312	237324	239636	-	-	-	-	-	-	-	-	-	Bacteria; Proteobacteria; Gammaproteobacteria; Pseudomonadales; Moraxellaceae; Moraxella	Moraxella bovoculi 58086	Proteobacteria
non-existing	non-existing	CP011492.1	794	4390859	4391653	3209	4392040	4395249	488	4395606	4396094	-	-	-	-	-	-	-	-	-	-	-	-	Bacteria; Actinobacteria; Streptomycetales; Streptomycetaceae; Streptomyces	Streptomyces sp. CNQ-509	Actinobacteria
non-existing	non-existing	CP011497.1	896	2132123	2133019	3212	2128647	2131859	611	2127661	2128272	-	-	-	-	-	-	-	-	-	-	-	-	Bacteria; Actinobacteria; Streptomycetales; Streptomycetaceae; Streptomyces	Streptomyces incarnatus NRRL 8089	Actinobacteria
non-existing	non-existing	CP011770.1	890	3509736	3510626	3071	3506626	3509697	644	3505634	3506278	-	-	-	-	-	-	-	-	-	-	-	-	Bacteria; Proteobacteria; Alphaproteobacteria; Sphingomonadales; Erythrobacteraceae; Croceicoccus	Croceicoccus naphthovorans PQ-2	Proteobacteria
non-existing	non-existing	CP011917.1	827	22709	23536	1877	20725	22602	776	17130	17906	-	-	-	-	-	-	-	-	-	-	-	-	Bacteria; Proteobacteria; Betaproteobacteria; Burkholderiales; Burkholderiaceae; Burkholderia; Burkholderia cepacia complex	Burkholderia cenocepacia ST32	Proteobacteria
non-existing	non-existing	CP012096.1	824	4397668	4398492	3158	4398581	4401739	776	4401941	4402717	-	-	-	-	-	-	-	-	-	-	-	-	Bacteria; Proteobacteria; Gammaproteobacteria; Enterobacterales; Yersiniaceae; Serratia	Serratia plymuthica 3Rp8	Proteobacteria
non-existing	non-existing	CP012349.1	824	4159121	4159945	3158	4155874	4159032	776	4154896	4155672	-	-	-	-	-	-	-	-	-	-	-	-	15791 Bacteria; Proteobacteria; Gammaproteobacteria; Enterobacterales; Enterobacteriaceae; Salmonella	Salmonella enterica subsp. enterica serovar Sloterdijk str. ATCC 15791	Proteobacteria
non-existing	non-existing	CP012418.1	893	837132	838025	3176	838049	841225	512	841656	842168	-	-	-	-	-	-	-	-	-	-	-	-	Bacteria; Proteobacteria; Gammaproteobacteria; Oceanospirillales; Kangiellaceae; Kangiella	Kangiella sediminilitoris KCTC 23892	Proteobacteria
non-existing	existing	CP012883.1	842	3175576	3176418	3059	3172442	3175501	770	3171363	3172133	2306	3168972	3171278	-	-	-	-	-	-	-	-	-	Bacteria; Proteobacteria; Gammaproteobacteria; Enterobacterales; Enterobacteriaceae; Klebsiella	Klebsiella pneumoniae KP-1	Proteobacteria
non-existing	non-existing	CP012885.2	863	758323	759186	3113	754961	758074	470	754026	754496	-	-	-	-	-	-	-	-	-	-	-	-	Bacteria; Actinobacteria; Corynebacteriales; Mycobacteriaceae; Mycobacterium; Mycobacterium avium complex (MAC)	Mycobacterium chimaera AH16	Actinobacteria
non-existing	non-existing	CP013008.1	791	4134021	4134812	2699	4134904	4137603	488	4138449	4138937	-	-	-	-	-	-	-	-	-	-	-	-	Bacteria; Cyanobacteria; Oscillatoriophycideae; Oscillatoriales; Microcoleaceae; Arthrospira	Arthrospira platensis YZ	Cyanobacteria
existing	non-existing	CP013053.1	860	516129	516989	3029	517022	520051	770	520384	521154	-	-	-	1811	528183	529994	1514	526654	528168	5381	521249	526630	Bacteria; Proteobacteria; Alphaproteobacteria; Rhizobiales; Rhizobiaceae; Sinorhizobium/Ensifer group; Sinorhizobium	Sinorhizobium americanum CCGM7 plasmid B	Proteobacteria
existing	non-existing	CP013100.1	824	36136	36960	3110	37047	40157	764	40515	41279	-	-	-	1823	49305	51128	1529	47776	49305	5351	42425	47776	Bacteria; Proteobacteria; Gammaproteobacteria; Chromatiales; Chromatiaceae; Candidatus Tenderia	Candidatus Tenderia electrophaga isolate NRL1 plasmid unnamed	Proteobacteria
existing	non-existing	CP013109.1	860	555549	556409	3029	556442	559471	770	559804	560574	-	-	-	1811	567603	569414	1514	566074	567588	5381	560669	566050	Bacteria; Proteobacteria; Alphaproteobacteria; Rhizobiales; Rhizobiaceae; Sinorhizobium/Ensifer group; Sinorhizobium	Sinorhizobium americanum CFNEI 73 plasmid B	Proteobacteria
non-existing	non-existing	CP013140.1	809	6085142	6085951	3233	6086041	6089274	599	6089577	6090176	-	-	-	-	-	-	-	-	-	-	-	-	Bacteria; Proteobacteria; Gammaproteobacteria; Xanthomonadales; Xanthomonadaceae; Lysobacter	Lysobacter enzymogenes C3	Proteobacteria
existing	non-existing	CP013234.1	890	5535954	5536844	3116	5532756	5535872	602	5531804	5532406	-	-	-	1733	5529917	5531650	1496	5528277	5529773	4889	5522851	5527740	Bacteria; Proteobacteria; Betaproteobacteria; Burkholderiales; Oxalobacteraceae; Collimonas	Collimonas pratensis Ter91	Proteobacteria
existing	non-existing	CP013341.1	887	1677373	1678260	3287	1678296	1681583	470	1681882	1682352	-	-	-	1847	1682676	1684523	1463	1684565	1686028	5384	1686058	1691442	Bacteria; Proteobacteria; Betaproteobacteria; Nitrosomonadales; Nitrosomonadaceae; Nitrosomonas	Nitrosomonas ureae Nm10	Proteobacteria
non-existing	non-existing	CP013909.1	851	3750797	3751648	2672	3747739	3750411	314	3747177	3747491	-	-	-	-	-	-	-	-	-	-	-	-	Bacteria; Bacteroidetes; Cytophagia; Cytophagales; Hymenobacteraceae; Hymenobacter	Hymenobacter sedentarius DG5B	Bacteroidetes
non-existing	non-existing	CP013924.1	857	3310969	3311826	3074	3307788	3310862	776	3306766	3307542	-	-	-	-	-	-	-	-	-	-	-	-	Bacteria; Proteobacteria; Gammaproteobacteria; Pseudomonadales; Moraxellaceae; Acinetobacter; Acinetobacter calcoaceticus/baumannii complex	Acinetobacter baumannii KBN10P02143	Proteobacteria
non-existing	non-existing	CP014215.1	857	456664	457521	3074	457628	460702	776	460948	461724	-	-	-	-	-	-	-	-	-	-	-	-	Bacteria; Proteobacteria; Gammaproteobacteria; Pseudomonadales; Moraxellaceae; Acinetobacter; Acinetobacter calcoaceticus/baumannii complex	Acinetobacter baumannii YU-R612	Proteobacteria
non-existing	non-existing	CP014291.1	857	992087	992944	3074	988906	991980	775	987885	988660	-	-	-	-	-	-	-	-	-	-	-	-	Bacteria; Proteobacteria; Gammaproteobacteria; Pseudomonadales; Moraxellaceae; Acinetobacter; Acinetobacter calcoaceticus/baumannii complex	Acinetobacter baumannii AB34299	Proteobacteria
non-existing	non-existing	CP014304.1	878	4752380	4753258	2576	4749436	4752012	329	4748745	4749074	-	-	-	-	-	-	-	-	-	-	-	-	Bacteria; Bacteroidetes; Cytophagia; Cytophagales; Hymenobacteraceae; Hymenobacter	Hymenobacter sp. PAMC26628	Bacteroidetes
non-existing	non-existing	CP014343.1	809	3430095	3430904	3149	3426767	3429916	605	3425893	3426498	-	-	-	-	-	-	-	-	-	-	-	-	Bacteria; Proteobacteria; Gammaproteobacteria; Pseudomonadales; Pseudomonadaceae; Pseudomonas	Pseudomonas putida 1A00316	Proteobacteria
non-existing	non-existing	CP014538.1	857	3049785	3050642	3074	3046604	3049678	776	3045582	3046358	-	-	-	-	-	-	-	-	-	-	-	-	Bacteria; Proteobacteria; Gammaproteobacteria; Pseudomonadales; Moraxellaceae; Acinetobacter; Acinetobacter calcoaceticus/baumannii complex	Acinetobacter baumannii XH860	Proteobacteria
non-existing	non-existing	CP014539.1	857	626370	627227	3074	627334	630408	776	630654	631430	-	-	-	-	-	-	-	-	-	-	-	-	Bacteria; Proteobacteria; Gammaproteobacteria; Pseudomonadales; Moraxellaceae; Acinetobacter; Acinetobacter calcoaceticus/baumannii complex	Acinetobacter baumannii XH859	Proteobacteria
non-existing	non-existing	CP014540.1	857	748712	749569	3074	749676	752750	776	752996	753772	-	-	-	-	-	-	-	-	-	-	-	-	Bacteria; Proteobacteria; Gammaproteobacteria; Pseudomonadales; Moraxellaceae; Acinetobacter; Acinetobacter calcoaceticus/baumannii complex	Acinetobacter baumannii XH857	Proteobacteria
non-existing	non-existing	CP014541.1	857	3173168	3174025	3074	3169987	3173061	776	3168965	3169741	-	-	-	-	-	-	-	-	-	-	-	-	Bacteria; Proteobacteria; Gammaproteobacteria; Pseudomonadales; Moraxellaceae; Acinetobacter; Acinetobacter calcoaceticus/baumannii complex	Acinetobacter baumannii XH856	Proteobacteria
non-existing	non-existing	CP014545.1	818	716694	717512	3020	717584	720604	644	720940	721584	-	-	-	-	-	-	-	-	-	-	-	-	Bacteria; Proteobacteria; Alphaproteobacteria; Sphingomonadales; Sphingomonadaceae; Sphingorhabdus	Sphingorhabdus sp. M41	Proteobacteria
existing	non-existing	CP014948.1	839	2417800	2418639	3161	2414565	2417726	776	2413589	2414365	-	-	-	1838	2402709	2404547	1526	2404553	2406079	5411	2406100	2411511	Bacteria; Proteobacteria; Gammaproteobacteria; Pseudomonadales; Pseudomonadaceae; Pseudomonas	Pseudomonas aeruginosa N17-1	Proteobacteria
existing	non-existing	CP015036.1	824	5930892	5931716	3164	5931790	5934954	776	5935157	5935933	-	-	-	1832	5955996	5957828	1526	5954458	5955984	5399	5949038	5954437	Bacteria; Proteobacteria; Betaproteobacteria; Burkholderiales; Burkholderiaceae; Burkholderia; Burkholderia cepacia complex	Burkholderia cenocepacia 895	Proteobacteria
non-existing	non-existing	CP015093.1	833	78715	79548	3104	75524	78628	764	74406	75170	-	-	-	-	-	-	-	-	-	-	-	-	Bacteria; Proteobacteria; Alphaproteobacteria; Rhodobacterales; Rhodobacteraceae; Pelagibaca	Pelagibaca abyssi JLT2014	Proteobacteria
non-existing	non-existing	CP015483.1	857	3200106	3200963	3074	3196925	3199999	755	3195924	3196679	-	-	-	-	-	-	-	-	-	-	-	-	Bacteria; Proteobacteria; Gammaproteobacteria; Pseudomonadales; Moraxellaceae; Acinetobacter; Acinetobacter calcoaceticus/baumannii complex	Acinetobacter baumannii ORAB01	Proteobacteria
non-existing	existing	NZ_CP015588.1	794	2393727	2394521	3209	2390131	2393340	659	2389115	2389774	2300	2386078	2388378	-	-	-	-	-	-	-	-	-	Bacteria; Actinobacteria; Streptomycetales; Streptomycetaceae; Streptomyces	Streptomyces alfalfae ACCC40021	Actinobacteria
non-existing	non-existing	CP016000.1	848	17878	18726	3206	18779	21985	605	22255	22860	-	-	-	-	-	-	-	-	-	-	-	-	Bacteria; Proteobacteria; Betaproteobacteria; Burkholderiales; Burkholderiaceae; Burkholderia	Burkholderia sp. KK1	Proteobacteria
non-existing	non-existing	CP016268.1	890	3078700	3079590	3266	3075404	3078670	641	3074580	3075221	-	-	-	-	-	-	-	-	-	-	-	-	Bacteria; Proteobacteria; Gammaproteobacteria; Chromatiales; Woeseiaceae; Woeseia	Woeseia oceani XK5	Proteobacteria
non-existing	non-existing	CP016295.1	857	3176718	3177575	3074	3173537	3176611	776	3172515	3173291	-	-	-	-	-	-	-	-	-	-	-	-	Bacteria; Proteobacteria; Gammaproteobacteria; Pseudomonadales; Moraxellaceae; Acinetobacter; Acinetobacter calcoaceticus/baumannii complex	Acinetobacter baumannii CMC-CR-MDR-Ab4	Proteobacteria
non-existing	non-existing	CP016298.1	857	3168740	3169597	3074	3165559	3168633	776	3164537	3165313	-	-	-	-	-	-	-	-	-	-	-	-	Bacteria; Proteobacteria; Gammaproteobacteria; Pseudomonadales; Moraxellaceae; Acinetobacter; Acinetobacter calcoaceticus/baumannii complex	Acinetobacter baumannii CMC-MDR-Ab59	Proteobacteria
non-existing	non-existing	CP016300.1	857	3195740	3196597	3074	3192559	3195633	776	3191537	3192313	-	-	-	-	-	-	-	-	-	-	-	-	Bacteria; Proteobacteria; Gammaproteobacteria; Pseudomonadales; Moraxellaceae; Acinetobacter; Acinetobacter calcoaceticus/baumannii complex	Acinetobacter baumannii CMC-CR-MDR-Ab66	Proteobacteria
non-existing	non-existing	CP016416.1	941	8800	9741	3309	9758	13067	821	13203	14024	-	-	-	-	-	-	-	-	-	-	-	-	Bacteria; Proteobacteria; Gammaproteobacteria; Vibrionales; Vibrionaceae; Vibrio	Vibrio scophthalmi VS-05 plasmid pVS127	Proteobacteria
existing	non-existing	CP016448.1	842	2215848	2216690	3164	2212625	2215789	776	2211649	2212425	-	-	-	1841	2198438	2200279	1481	2200312	2201793	5378	2201823	2207201	Bacteria; Proteobacteria; Betaproteobacteria; Nitrosomonadales; Sterolibacteriaceae; Methyloversatilis	Methyloversatilis sp. RAC08	Proteobacteria
non-existing	non-existing	CP016559.1	818	3936433	3937251	3098	3937722	3940820	470	3941171	3941641	-	-	-	-	-	-	-	-	-	-	-	-	Bacteria; Actinobacteria; Streptomycetales; Streptomycetaceae; Streptomyces	Streptomyces clavuligerus F613-1	Actinobacteria
non-existing	non-existing	CP016830.1	839	3678147	3678986	3182	3674876	3678058	770	3673936	3674706	-	-	-	-	-	-	-	-	-	-	-	-	Bacteria; Proteobacteria; Gammaproteobacteria; Xanthomonadales; Xanthomonadaceae; Xanthomonas	Xanthomonas fragariae isolate Fap21	Proteobacteria
non-existing	non-existing	CP016833.1	839	3678146	3678985	3182	3674875	3678057	770	3673935	3674705	-	-	-	-	-	-	-	-	-	-	-	-	Bacteria; Proteobacteria; Gammaproteobacteria; Xanthomonadales; Xanthomonadaceae; Xanthomonas	Xanthomonas fragariae isolate Fap29	Proteobacteria
non-existing	non-existing	CP017014.1	830	1546962	1547792	3128	1548071	1551199	473	1551573	1552046	-	-	-	-	-	-	-	-	-	-	-	-	Bacteria; Actinobacteria; Corynebacteriales; Nocardiaceae; Rhodococcus	Rhodococcus sp. WMMA185	Actinobacteria
non-existing	non-existing	CP017152.1	857	794543	795400	3074	795507	798581	776	798827	799603	-	-	-	-	-	-	-	-	-	-	-	-	Bacteria; Proteobacteria; Gammaproteobacteria; Pseudomonadales; Moraxellaceae; Acinetobacter; Acinetobacter calcoaceticus/baumannii complex	Acinetobacter baumannii DU202	Proteobacteria
non-existing	non-existing	CP017307.1	875	25911	26786	3227	26840	30067	602	30379	30981	-	-	-	-	-	-	-	-	-	-	-	-	Bacteria; Proteobacteria; Gammaproteobacteria; Xanthomonadales; Xanthomonadaceae; Xanthomonas	Xanthomonas campestris pv. campestris str. CN17	Proteobacteria
non-existing	non-existing	CP017319.1	875	25911	26786	3227	26840	30067	602	30379	30981	-	-	-	-	-	-	-	-	-	-	-	-	Bacteria; Proteobacteria; Gammaproteobacteria; Xanthomonadales; Xanthomonadaceae; Xanthomonas	Xanthomonas campestris pv. campestris str. CN18	Proteobacteria
non-existing	non-existing	CP017450.1	863	799370	800233	2882	800322	803204	773	803654	804427	-	-	-	-	-	-	-	-	-	-	-	-	Bacteria; Proteobacteria; Gammaproteobacteria; Enterobacterales; Enterobacteriaceae; Klebsiella	Klebsiella sp. LTGPAF-6F	Proteobacteria
non-existing	non-existing	CP017642.1	857	791060	791917	2630	792467	795097	776	795343	796119	-	-	-	-	-	-	-	-	-	-	-	-	Bacteria; Proteobacteria; Gammaproteobacteria; Pseudomonadales; Moraxellaceae; Acinetobacter; Acinetobacter calcoaceticus/baumannii complex	Acinetobacter baumannii KAB01	Proteobacteria
non-existing	non-existing	CP017644.1	857	786889	787746	3074	787853	790927	776	791173	791949	-	-	-	-	-	-	-	-	-	-	-	-	Bacteria; Proteobacteria; Gammaproteobacteria; Pseudomonadales; Moraxellaceae; Acinetobacter; Acinetobacter calcoaceticus/baumannii complex	Acinetobacter baumannii KAB02	Proteobacteria
non-existing	non-existing	CP017646.1	857	817848	818705	3074	818812	821886	776	822132	822908	-	-	-	-	-	-	-	-	-	-	-	-	Bacteria; Proteobacteria; Gammaproteobacteria; Pseudomonadales; Moraxellaceae; Acinetobacter; Acinetobacter calcoaceticus/baumannii complex	Acinetobacter baumannii KAB03	Proteobacteria
non-existing	non-existing	CP017648.1	857	3226630	3227487	3074	3223449	3226523	776	3222427	3223203	-	-	-	-	-	-	-	-	-	-	-	-	Bacteria; Proteobacteria; Gammaproteobacteria; Pseudomonadales; Moraxellaceae; Acinetobacter; Acinetobacter calcoaceticus/baumannii complex	Acinetobacter baumannii KAB04	Proteobacteria
non-existing	non-existing	CP017650.1	857	796863	797720	3074	797827	800901	644	801147	801791	-	-	-	-	-	-	-	-	-	-	-	-	Bacteria; Proteobacteria; Gammaproteobacteria; Pseudomonadales; Moraxellaceae; Acinetobacter; Acinetobacter calcoaceticus/baumannii complex	Acinetobacter baumannii KAB05	Proteobacteria
non-existing	non-existing	CP017652.1	857	788942	789799	3074	789906	792980	776	793226	794002	-	-	-	-	-	-	-	-	-	-	-	-	Bacteria; Proteobacteria; Gammaproteobacteria; Pseudomonadales; Moraxellaceae; Acinetobacter; Acinetobacter calcoaceticus/baumannii complex	Acinetobacter baumannii KAB06	Proteobacteria
non-existing	non-existing	CP017654.1	857	783633	784490	3074	784597	787671	776	787917	788693	-	-	-	-	-	-	-	-	-	-	-	-	Bacteria; Proteobacteria; Gammaproteobacteria; Pseudomonadales; Moraxellaceae; Acinetobacter; Acinetobacter calcoaceticus/baumannii complex	Acinetobacter baumannii KAB07	Proteobacteria
non-existing	non-existing	CP017656.1	857	785788	786645	3074	786752	789826	776	790072	790848	-	-	-	-	-	-	-	-	-	-	-	-	Bacteria; Proteobacteria; Gammaproteobacteria; Pseudomonadales; Moraxellaceae; Acinetobacter; Acinetobacter calcoaceticus/baumannii complex	Acinetobacter baumannii KAB08	Proteobacteria
non-existing	non-existing	CP017668.1	800	2339915	2340715	3233	2340840	2344073	605	2344333	2344938	-	-	-	-	-	-	-	-	-	-	-	-	Bacteria; Proteobacteria; Betaproteobacteria; Neisseriales; Chromobacteriaceae; Jeongeupia	Jeongeupia sp. USM3	Proteobacteria
non-existing	non-existing	CP018143.1	857	3251376	3252233	3074	3248195	3251269	776	3247173	3247949	-	-	-	-	-	-	-	-	-	-	-	-	Bacteria; Proteobacteria; Gammaproteobacteria; Pseudomonadales; Moraxellaceae; Acinetobacter; Acinetobacter calcoaceticus/baumannii complex	Acinetobacter baumannii HRAB-85	Proteobacteria
non-existing	non-existing	CP018256.1	857	3184559	3185416	3074	3181378	3184452	776	3180356	3181132	-	-	-	-	-	-	-	-	-	-	-	-	Bacteria; Proteobacteria; Gammaproteobacteria; Pseudomonadales; Moraxellaceae; Acinetobacter; Acinetobacter calcoaceticus/baumannii complex	Acinetobacter baumannii AF-673	Proteobacteria
non-existing	non-existing	CP018258.1	821	273156	273977	2882	270200	273082	599	268937	269536	-	-	-	-	-	-	-	-	-	-	-	-	Bacteria; Chloroflexi; Dehalococcoidia; Dehalogenimonas	Dehalogenimonas formicexedens NSZ-14	Chloroflexi
non-existing	non-existing	CP018421.1	857	3177954	3178811	3074	3174773	3177847	776	3173751	3174527	-	-	-	-	-	-	-	-	-	-	-	-	Bacteria; Proteobacteria; Gammaproteobacteria; Pseudomonadales; Moraxellaceae; Acinetobacter; Acinetobacter calcoaceticus/baumannii complex	Acinetobacter baumannii XDR-BJ83	Proteobacteria
non-existing	existing	CP018800.1	884	862660	863544	3065	863736	866801	470	867157	867627	2087	867857	869944	-	-	-	-	-	-	-	-	-	Bacteria; Proteobacteria; Zetaproteobacteria; Mariprofundales; Mariprofundaceae; Mariprofundus	Mariprofundus ferrinatatus CP-8	Proteobacteria
non-existing	non-existing	CP019163.1	926	325109	326035	3140	321946	325086	812	320829	321641	-	-	-	-	-	-	-	-	-	-	-	-	Bacteria; Proteobacteria; Gammaproteobacteria; Alteromonadales; Pseudoalteromonadaceae; Pseudoalteromonas	Pseudoalteromonas sp. 13-15	Proteobacteria
non-existing	non-existing	CP019217.1	857	3132268	3133125	3074	3129087	3132161	776	3128065	3128841	-	-	-	-	-	-	-	-	-	-	-	-	Bacteria; Proteobacteria; Gammaproteobacteria; Pseudomonadales; Moraxellaceae; Acinetobacter; Acinetobacter calcoaceticus/baumannii complex	Acinetobacter baumannii XH731	Proteobacteria
non-existing	non-existing	CP019293.1	968	2588400	2589368	3314	2589381	2592695	821	2592830	2593651	-	-	-	-	-	-	-	-	-	-	-	-	Bacteria; Proteobacteria; Gammaproteobacteria; Vibrionales; Vibrionaceae; Vibrio	Vibrio campbellii LMB29	Proteobacteria
non-existing	non-existing	CP019678.1	827	353776	354603	3233	350436	353669	776	349532	350308	-	-	-	-	-	-	-	-	-	-	-	-	Bacteria; Proteobacteria; Betaproteobacteria; Burkholderiales; Burkholderiaceae; Burkholderia; Burkholderia cepacia complex	Burkholderia cenocepacia VC1254	Proteobacteria
non-existing	non-existing	CP020076.1	968	2667718	2668686	3314	2668699	2672013	821	2672148	2672969	-	-	-	-	-	-	-	-	-	-	-	-	Bacteria; Proteobacteria; Gammaproteobacteria; Vibrionales; Vibrionaceae; Vibrio	Vibrio campbellii 20130629003S01	Proteobacteria
non-existing	non-existing	CP020114.1	845	4791365	4792210	3182	4792314	4795496	611	4796429	4797040	-	-	-	-	-	-	-	-	-	-	-	-	Bacteria; Cyanobacteria; Nostocales; Aphanizomenonaceae; Nodularia	Nodularia spumigena UHCC 0039	Cyanobacteria
non-existing	non-existing	CP020370.1	863	218731	219594	3176	219621	222797	467	223231	223698	-	-	-	-	-	-	-	-	-	-	-	-	Bacteria; Proteobacteria; Gammaproteobacteria; Chromatiales; Chromatiaceae; Thiodictyon	Candidatus Thiodictyon syntrophicum Cad16T	Proteobacteria
non-existing	non-existing	CP020394.1	716	1219374	1220090	3218	1220290	1223508	605	1223780	1224385	-	-	-	-	-	-	-	-	-	-	-	-	Bacteria; Proteobacteria; Betaproteobacteria; Burkholderiales; Burkholderiaceae; Burkholderia; Burkholderia cepacia complex	Burkholderia vietnamiensis FDAARGOS_239	Proteobacteria
non-existing	non-existing	CP020574.1	857	1563417	1564274	3074	1560236	1563310	776	1559214	1559990	-	-	-	-	-	-	-	-	-	-	-	-	Bacteria; Proteobacteria; Gammaproteobacteria; Pseudomonadales; Moraxellaceae; Acinetobacter; Acinetobacter calcoaceticus/baumannii complex	Acinetobacter baumannii 15A5	Proteobacteria
non-existing	non-existing	CP020578.1	857	1473729	1474586	3074	1470548	1473622	776	1469526	1470302	-	-	-	-	-	-	-	-	-	-	-	-	Bacteria; Proteobacteria; Gammaproteobacteria; Pseudomonadales; Moraxellaceae; Acinetobacter; Acinetobacter calcoaceticus/baumannii complex	Acinetobacter baumannii SSA12	Proteobacteria
non-existing	non-existing	CP020579.1	857	3270407	3271264	3074	3267226	3270300	776	3266204	3266980	-	-	-	-	-	-	-	-	-	-	-	-	Bacteria; Proteobacteria; Gammaproteobacteria; Pseudomonadales; Moraxellaceae; Acinetobacter; Acinetobacter calcoaceticus/baumannii complex	Acinetobacter baumannii SAA14	Proteobacteria
non-existing	non-existing	CP020581.1	857	1642645	1643502	3074	1639464	1642538	776	1638442	1639218	-	-	-	-	-	-	-	-	-	-	-	-	Bacteria; Proteobacteria; Gammaproteobacteria; Pseudomonadales; Moraxellaceae; Acinetobacter; Acinetobacter calcoaceticus/baumannii complex	Acinetobacter baumannii SSMA17	Proteobacteria
non-existing	non-existing	CP020584.1	857	2684588	2685445	3074	2681407	2684481	776	2680385	2681161	-	-	-	-	-	-	-	-	-	-	-	-	Bacteria; Proteobacteria; Gammaproteobacteria; Pseudomonadales; Moraxellaceae; Acinetobacter; Acinetobacter calcoaceticus/baumannii complex	Acinetobacter baumannii JBA13	Proteobacteria
non-existing	non-existing	CP020586.1	857	3679876	3680733	3074	3676695	3679769	776	3675673	3676449	-	-	-	-	-	-	-	-	-	-	-	-	Bacteria; Proteobacteria; Gammaproteobacteria; Pseudomonadales; Moraxellaceae; Acinetobacter; Acinetobacter calcoaceticus/baumannii complex	Acinetobacter baumannii CBA7	Proteobacteria
non-existing	non-existing	CP020590.1	857	746156	747013	3074	747120	750194	776	750440	751216	-	-	-	-	-	-	-	-	-	-	-	-	Bacteria; Proteobacteria; Gammaproteobacteria; Pseudomonadales; Moraxellaceae; Acinetobacter; Acinetobacter calcoaceticus/baumannii complex	Acinetobacter baumannii 15A34	Proteobacteria
non-existing	non-existing	CP020591.1	857	1921248	1922105	3074	1922212	1925286	776	1925532	1926308	-	-	-	-	-	-	-	-	-	-	-	-	Bacteria; Proteobacteria; Gammaproteobacteria; Pseudomonadales; Moraxellaceae; Acinetobacter; Acinetobacter calcoaceticus/baumannii complex	Acinetobacter baumannii SSA6	Proteobacteria
non-existing	non-existing	CP020592.1	857	3750547	3751404	3074	3751511	3754585	776	3754831	3755607	-	-	-	-	-	-	-	-	-	-	-	-	Bacteria; Proteobacteria; Gammaproteobacteria; Pseudomonadales; Moraxellaceae; Acinetobacter; Acinetobacter calcoaceticus/baumannii complex	Acinetobacter baumannii USA2	Proteobacteria
non-existing	non-existing	CP020821.1	881	1882566	1883447	3077	1879300	1882377	473	1878393	1878866	-	-	-	-	-	-	-	-	-	-	-	-	Bacteria; Actinobacteria; Corynebacteriales; Mycobacteriaceae; Mycobacterium; Mycobacterium avium complex (MAC)	Mycobacterium colombiense CECT 3035	Actinobacteria
non-existing	non-existing	CP021381.1	812	2731903	2732715	2648	2733149	2735797	329	2736079	2736408	-	-	-	-	-	-	-	-	-	-	-	-	Bacteria; Bacteroidetes; Sphingobacteriia; Sphingobacteriales; Sphingobacteriaceae; Sphingobacterium	Sphingobacterium sp. G1-14	Bacteroidetes
non-existing	non-existing	CP021496.1	857	1520361	1521218	3074	1521325	1524399	776	1524645	1525421	-	-	-	-	-	-	-	-	-	-	-	-	Bacteria; Proteobacteria; Gammaproteobacteria; Pseudomonadales; Moraxellaceae; Acinetobacter; Acinetobacter calcoaceticus/baumannii complex	Acinetobacter baumannii ZS3	Proteobacteria
non-existing	non-existing	CP021768.1	902	467262	468164	3035	468187	471222	641	471533	472174	-	-	-	-	-	-	-	-	-	-	-	-	Bacteria; Proteobacteria; Gammaproteobacteria; Xanthomonadales; Xanthomonadaceae; Stenotrophomonas	Stenotrophomonas sp. WZN-1	Proteobacteria
non-existing	non-existing	CP022002.1	809	4665762	4666571	3149	4662434	4665583	605	4661561	4662166	-	-	-	-	-	-	-	-	-	-	-	-	Bacteria; Proteobacteria; Gammaproteobacteria; Pseudomonadales; Pseudomonadaceae; Pseudomonas	Pseudomonas aeruginosa Pa1242	Proteobacteria
non-existing	non-existing	CP022005.1	719	2912578	2913297	2702	2909181	2911883	605	2908307	2908912	-	-	-	-	-	-	-	-	-	-	-	-	Bacteria; Proteobacteria; Betaproteobacteria; Burkholderiales; Burkholderiaceae; Burkholderia	Burkholderia gladioli pv. gladioli KACC 11889	Proteobacteria
non-existing	non-existing	CP022101.1	827	458262	459089	3011	459157	462168	767	462467	463234	-	-	-	-	-	-	-	-	-	-	-	-	Bacteria; Proteobacteria; Gammaproteobacteria; Vibrionales; Vibrionaceae; Vibrio	Vibrio anguillarum JLL237	Proteobacteria
non-existing	non-existing	CP022213.1	719	2333947	2334666	2702	2335361	2338063	605	2338332	2338937	-	-	-	-	-	-	-	-	-	-	-	-	Bacteria; Proteobacteria; Betaproteobacteria; Burkholderiales; Burkholderiaceae; Burkholderia	Burkholderia gladioli pv. gladioli FDAARGOS_188	Proteobacteria
existing	existing	CP022747.1	863	82412	83275	3080	79296	82376	770	78241	79011	2009	84695	86704	1769	69376	71145	1487	71220	72707	5368	72722	78090	Bacteria; Proteobacteria; Alphaproteobacteria; Sphingomonadales; Sphingomonadaceae; Sphingobium	Sphingobium hydrophobicum C1 plasmid p1	Proteobacteria
existing	existing	CP022749.1	863	165591	166454	3080	162475	165555	770	161420	162190	2009	167874	169883	1769	152555	154324	1487	154399	155886	5368	155901	161269	Bacteria; Proteobacteria; Alphaproteobacteria; Sphingomonadales; Sphingomonadaceae; Sphingobium	Sphingobium hydrophobicum C1 plasmid p3	Proteobacteria
non-existing	non-existing	CP023026.1	857	3110640	3111497	3074	3107459	3110533	776	3106437	3107213	-	-	-	-	-	-	-	-	-	-	-	-	Bacteria; Proteobacteria; Gammaproteobacteria; Pseudomonadales; Moraxellaceae; Acinetobacter; Acinetobacter calcoaceticus/baumannii complex	Acinetobacter baumannii 10042	Proteobacteria
non-existing	non-existing	CP023031.1	857	3848843	3849700	3074	3845662	3848736	776	3844640	3845416	-	-	-	-	-	-	-	-	-	-	-	-	Bacteria; Proteobacteria; Gammaproteobacteria; Pseudomonadales; Moraxellaceae; Acinetobacter; Acinetobacter calcoaceticus/baumannii complex	Acinetobacter baumannii 7847	Proteobacteria
non-existing	non-existing	CP023034.1	857	2416687	2417544	3074	2413506	2416580	776	2412484	2413260	-	-	-	-	-	-	-	-	-	-	-	-	Bacteria; Proteobacteria; Gammaproteobacteria; Pseudomonadales; Moraxellaceae; Acinetobacter; Acinetobacter calcoaceticus/baumannii complex	Acinetobacter baumannii 5845	Proteobacteria
non-existing	non-existing	CP023140.1	857	3120414	3121271	3074	3117233	3120307	776	3116211	3116987	-	-	-	-	-	-	-	-	-	-	-	-	Bacteria; Proteobacteria; Gammaproteobacteria; Pseudomonadales; Moraxellaceae; Acinetobacter; Acinetobacter calcoaceticus/baumannii complex	Acinetobacter baumannii XH906	Proteobacteria
non-existing	non-existing	CP023278.1	854	981711	982565	3182	978446	981628	488	973713	974201	-	-	-	-	-	-	-	-	-	-	-	-	Bacteria; Cyanobacteria; Nostocales; Nostocaceae; Nostoc	Nostoc sp. CENA543	Cyanobacteria
existing	non-existing	CP023310.1	866	432073	432939	3011	432968	435979	767	436278	437045	-	-	-	1826	437252	439078	1529	439081	440610	5357	440610	445967	Bacteria; Proteobacteria; Gammaproteobacteria; Vibrionales; Vibrionaceae; Vibrio	Vibrio anguillarum VIB12	Proteobacteria
existing	non-existing	CP023398.1	872	2027133	2028005	3134	2028088	2031222	812	2031551	2032363	-	-	-	785	2026047	2026832	1469	2023514	2024983	5162	2015466	2020628	Bacteria; Proteobacteria; Gammaproteobacteria; Alteromonadales; Pseudoalteromonadaceae; Pseudoalteromonas	Pseudoalteromonas spongiae SAO4-4	Proteobacteria
existing	non-existing	CP023969.1	833	2642547	2643380	3167	2639312	2642479	776	2638336	2639112	-	-	-	1850	2619391	2621241	1526	2621247	2622773	5366	2622794	2628160	Bacteria; Proteobacteria; Gammaproteobacteria; Pseudomonadales; Pseudomonadaceae; Pseudomonas	Pseudomonas sp. FDAARGOS_380	Proteobacteria
non-existing	non-existing	CP024124.1	857	765340	766197	3074	766304	769378	776	769624	770400	-	-	-	-	-	-	-	-	-	-	-	-	Bacteria; Proteobacteria; Gammaproteobacteria; Pseudomonadales; Moraxellaceae; Acinetobacter; Acinetobacter calcoaceticus/baumannii complex	Acinetobacter baumannii AYP-A2	Proteobacteria
non-existing	non-existing	CP024576.1	857	3259138	3259995	3074	3255957	3259031	776	3254935	3255711	-	-	-	-	-	-	-	-	-	-	-	-	Bacteria; Proteobacteria; Gammaproteobacteria; Pseudomonadales; Moraxellaceae; Acinetobacter; Acinetobacter calcoaceticus/baumannii complex	Acinetobacter baumannii AbPK1	Proteobacteria
existing	non-existing	CP024608.1	860	3551662	3552522	3182	3548388	3551570	620	3547589	3548209	-	-	-	1835	3528769	3530604	1532	3530577	3532109	5390	3532121	3537511	Bacteria; Proteobacteria; Betaproteobacteria; Burkholderiales; Oxalobacteraceae; Massilia	Massilia violaceinigra B2	Proteobacteria
non-existing	non-existing	CP024611.1	857	3198052	3198909	3074	3194871	3197945	776	3193849	3194625	-	-	-	-	-	-	-	-	-	-	-	-	Bacteria; Proteobacteria; Gammaproteobacteria; Pseudomonadales; Moraxellaceae; Acinetobacter; Acinetobacter calcoaceticus/baumannii complex	Acinetobacter baumannii Ab4977	Proteobacteria
non-existing	non-existing	CP024612.1	857	3141797	3142654	3074	3138616	3141690	776	3137594	3138370	-	-	-	-	-	-	-	-	-	-	-	-	Bacteria; Proteobacteria; Gammaproteobacteria; Pseudomonadales; Moraxellaceae; Acinetobacter; Acinetobacter calcoaceticus/baumannii complex	Acinetobacter baumannii Ab4653	Proteobacteria
non-existing	non-existing	CP024613.1	857	3231601	3232458	3074	3228420	3231494	776	3227398	3228174	-	-	-	-	-	-	-	-	-	-	-	-	Bacteria; Proteobacteria; Gammaproteobacteria; Pseudomonadales; Moraxellaceae; Acinetobacter; Acinetobacter calcoaceticus/baumannii complex	Acinetobacter baumannii Ab4568	Proteobacteria
non-existing	existing	CP024634.1	686	2226905	2227591	3068	2223685	2226753	467	2222920	2223387	1442	2218979	2220421	-	-	-	-	-	-	-	-	-	Bacteria; Proteobacteria; Gammaproteobacteria; sulfur-oxidizing symbionts	Bathymodiolus thermophilus thioautotrophic gill symbiont EPR9N	Proteobacteria
non-existing	existing	CP024680.1	941	4761071	4762012	3305	4762030	4765335	821	4765470	4766291	1652	4758795	4760447	-	-	-	-	-	-	-	-	-	Bacteria; Proteobacteria; Gammaproteobacteria; Enterobacterales; Enterobacteriaceae; Citrobacter; Citrobacter freundii complex	Citrobacter freundii UMH14	Proteobacteria
non-existing	non-existing	CP024727.1	824	482923	483747	2633	483845	486478	353	486961	487314	-	-	-	-	-	-	-	-	-	-	-	-	Bacteria; Bacteroidetes; Bacteroidia; Bacteroidales; Prevotellaceae; Prevotella	Prevotella intermedia KCOM 1949	Bacteroidetes
non-existing	non-existing	CP024914.1	812	25898	26710	3318	27190	30508	611	32035	32646	-	-	-	-	-	-	-	-	-	-	-	-	Bacteria; Cyanobacteria; Oscillatoriophycideae; Chroococcales; Cyanobacteriaceae; Cyanobacterium	Cyanobacterium sp. HL-69 plasmid pCHL69-2	Cyanobacteria
existing	existing	CP025003.1	824	4109218	4110042	3155	4105989	4109144	776	4105013	4105789	2291	4101622	4103913	1802	4092795	4094597	1526	4094639	4096165	5381	4096186	4101567	Bacteria; Proteobacteria; Gammaproteobacteria; Enterobacterales; Pectobacteriaceae; Dickeya	Dickeya fangzhongdai DSM 101947	Proteobacteria
non-existing	non-existing	CP025049.1	830	3828844	3829674	3149	3825516	3828665	605	3824642	3825247	-	-	-	-	-	-	-	-	-	-	-	-	Bacteria; Proteobacteria; Gammaproteobacteria; Pseudomonadales; Pseudomonadaceae; Pseudomonas	Pseudomonas aeruginosa PB369	Proteobacteria
non-existing	non-existing	CP025050.1	830	3861572	3862402	3149	3858244	3861393	605	3857370	3857975	-	-	-	-	-	-	-	-	-	-	-	-	Bacteria; Proteobacteria; Gammaproteobacteria; Pseudomonadales; Pseudomonadaceae; Pseudomonas	Pseudomonas aeruginosa PB368	Proteobacteria
non-existing	non-existing	CP025266.1	857	2854912	2855769	3074	2855876	2858950	776	2859196	2859972	-	-	-	-	-	-	-	-	-	-	-	-	Bacteria; Proteobacteria; Gammaproteobacteria; Pseudomonadales; Moraxellaceae; Acinetobacter; Acinetobacter calcoaceticus/baumannii complex	Acinetobacter baumannii isolate SMC_Paed_Ab_BL01	Proteobacteria
non-existing	non-existing	CP025298.1	773	2395405	2396178	3245	2392016	2395261	602	2391111	2391713	-	-	-	-	-	-	-	-	-	-	-	-	Bacteria; Proteobacteria; Gammaproteobacteria; Xanthomonadales; Xanthomonadaceae; Stenotrophomonas; Stenotrophomonas maltophilia group	Stenotrophomonas maltophilia CSM2	Proteobacteria
non-existing	non-existing	CP025753.1	848	1341865	1342713	3041	1342763	1345804	773	1346127	1346900	-	-	-	-	-	-	-	-	-	-	-	-	Bacteria; Proteobacteria; Gammaproteobacteria; Enterobacterales; Enterobacteriaceae; Escherichia	Escherichia coli CV839-06	Proteobacteria
non-existing	non-existing	CP025804.1	815	2093753	2094568	3071	2094645	2097716	647	2098057	2098704	-	-	-	-	-	-	-	-	-	-	-	-	Bacteria; Proteobacteria; Alphaproteobacteria; Rhodobacterales; Rhodobacteraceae; Sulfitobacter	Sulfitobacter sp. SK012	Proteobacteria
non-existing	non-existing	CP026275.1	863	2947239	2948102	2882	2948191	2951073	773	2951523	2952296	-	-	-	-	-	-	-	-	-	-	-	-	Bacteria; Proteobacteria; Gammaproteobacteria; Enterobacterales; Enterobacteriaceae; Klebsiella	Klebsiella oxytoca KONIH5	Proteobacteria
non-existing	non-existing	CP026516.1	869	611279	612148	3230	607995	611225	605	607048	607653	-	-	-	-	-	-	-	-	-	-	-	-	Bacteria; Deinococcus-Thermus; Deinococci; Deinococcales; Deinococcaceae; Deinococcus	Deinococcus sp. NW-56	Deinococcus-Thermus
non-existing	non-existing	CP026707.1	857	3319452	3320309	3074	3320416	3323490	776	3323736	3324512	-	-	-	-	-	-	-	-	-	-	-	-	Bacteria; Proteobacteria; Gammaproteobacteria; Pseudomonadales; Moraxellaceae; Acinetobacter; Acinetobacter calcoaceticus/baumannii complex	Acinetobacter baumannii AR_0056	Proteobacteria
non-existing	non-existing	CP026750.1	857	3096209	3097066	3074	3093028	3096102	776	3092006	3092782	-	-	-	-	-	-	-	-	-	-	-	-	Bacteria; Proteobacteria; Gammaproteobacteria; Pseudomonadales; Moraxellaceae; Acinetobacter; Acinetobacter calcoaceticus/baumannii complex	Acinetobacter baumannii WCHAB005133	Proteobacteria
non-existing	non-existing	CP026943.1	857	3538998	3539855	3074	3535817	3538891	776	3534795	3535571	-	-	-	-	-	-	-	-	-	-	-	-	Bacteria; Proteobacteria; Gammaproteobacteria; Pseudomonadales; Moraxellaceae; Acinetobacter; Acinetobacter calcoaceticus/baumannii complex	Acinetobacter baumannii S1	Proteobacteria
non-existing	non-existing	CP027231.1	824	1239604	1240428	2633	1236873	1239506	353	1236037	1236390	-	-	-	-	-	-	-	-	-	-	-	-	Bacteria; Bacteroidetes; Bacteroidia; Bacteroidales; Bacteroidaceae; Bacteroides	Bacteroides zoogleoformans ATCC 33285	Bacteroidetes
non-existing	non-existing	CP027607.1	857	107339	108196	3074	104158	107232	776	103136	103912	-	-	-	-	-	-	-	-	-	-	-	-	Bacteria; Proteobacteria; Gammaproteobacteria; Pseudomonadales; Moraxellaceae; Acinetobacter; Acinetobacter calcoaceticus/baumannii complex	Acinetobacter baumannii AR_0102	Proteobacteria
existing	non-existing	CP028289.1	839	5081731	5082570	3167	5082641	5085808	776	5086011	5086787	-	-	-	1850	5096038	5097888	1502	5094494	5095996	5381	5089098	5094479	Bacteria; Proteobacteria; Betaproteobacteria; Burkholderiales; Comamonadaceae; Acidovorax	Acidovorax avenae subsp. avenae AA99_2	Proteobacteria
non-existing	non-existing	CP028295.1	863	4709468	4710331	3236	4706170	4709406	776	4705266	4706042	-	-	-	-	-	-	-	-	-	-	-	-	Bacteria; Proteobacteria; Betaproteobacteria; Burkholderiales; Comamonadaceae; Acidovorax	Acidovorax avenae subsp. avenae MD5	Proteobacteria
existing	non-existing	CP028490.1	839	5564742	5565581	3164	5561507	5564671	776	5560531	5561307	-	-	-	1838	5549445	5551283	1526	5551289	5552815	5321	5552905	5558226	Bacteria; Proteobacteria; Gammaproteobacteria; Pseudomonadales; Pseudomonadaceae; Pseudomonas; Pseudomonas syringae	Pseudomonas syringae pv. atrofaciens LMG5095	Proteobacteria
non-existing	non-existing	CP028584.2	809	2765279	2766088	3149	2766267	2769416	605	2769685	2770290	-	-	-	-	-	-	-	-	-	-	-	-	Bacteria; Proteobacteria; Gammaproteobacteria; Pseudomonadales; Pseudomonadaceae; Pseudomonas	Pseudomonas aeruginosa WCHPA075019	Proteobacteria
non-existing	non-existing	CP028914.1	791	404821	405612	3182	405704	408886	488	409979	410467	-	-	-	-	-	-	-	-	-	-	-	-	Bacteria; Cyanobacteria; Oscillatoriophycideae; Oscillatoriales; Microcoleaceae; Arthrospira	Arthrospira sp. TJSD092	Cyanobacteria
non-existing	non-existing	CP028970.1	833	80864	81697	3137	81781	84918	770	85185	85955	-	-	-	-	-	-	-	-	-	-	-	-	Bacteria; Proteobacteria; Alphaproteobacteria; Rhizobiales; Phyllobacteriaceae; Aminobacter	Aminobacter sp. MSH1 plasmid pUSP2	Proteobacteria
non-existing	non-existing	CP029569.1	857	1900525	1901382	3074	1897344	1900418	776	1896322	1897098	-	-	-	-	-	-	-	-	-	-	-	-	Bacteria; Proteobacteria; Gammaproteobacteria; Pseudomonadales; Moraxellaceae; Acinetobacter; Acinetobacter calcoaceticus/baumannii complex	Acinetobacter baumannii DA33098	Proteobacteria
non-existing	non-existing	CP029843.1	851	683466	684317	3227	684371	687598	602	687910	688512	-	-	-	-	-	-	-	-	-	-	-	-	Bacteria; Proteobacteria; Gammaproteobacteria; Xanthomonadales; Xanthomonadaceae; Lysobacter	Lysobacter maris HZ9B	Proteobacteria
non-existing	non-existing	CP030083.1	857	3135456	3136313	3074	3132275	3135349	776	3131253	3132029	-	-	-	-	-	-	-	-	-	-	-	-	Bacteria; Proteobacteria; Gammaproteobacteria; Pseudomonadales; Moraxellaceae; Acinetobacter; Acinetobacter calcoaceticus/baumannii complex	Acinetobacter baumannii Aba	Proteobacteria
non-existing	non-existing	CP030087.1	854	712401	713255	3065	709256	712321	773	708183	708956	-	-	-	-	-	-	-	-	-	-	-	-	Bacteria; Proteobacteria; Betaproteobacteria; Burkholderiales; Burkholderiaceae; Polynucleobacter	Polynucleobacter sp. MWH-CNW20-3	Proteobacteria
non-existing	existing	CP030788.1	878	876815	877693	3365	877708	881073	485	881255	881740	2270	881997	884267	-	-	-	-	-	-	-	-	-	Bacteria; Proteobacteria; Gammaproteobacteria; Vibrionales; Vibrionaceae; Vibrio	Vibrio campbellii DS40M4	Proteobacteria
non-existing	non-existing	CP031030.1	899	6583118	6584017	2549	6580174	6582723	329	6579509	6579838	-	-	-	-	-	-	-	-	-	-	-	-	Bacteria; Bacteroidetes; Cytophagia; Cytophagales; Cytophagaceae; Runella	Runella sp. SP2	Bacteroidetes
non-existing	non-existing	CP031222.1	839	291318	292157	3035	288212	291247	776	287121	287897	-	-	-	-	-	-	-	-	-	-	-	-	Bacteria; Proteobacteria; Gammaproteobacteria; Pseudomonadales; Moraxellaceae	Moraxellaceae bacterium HYN0046	Proteobacteria
non-existing	non-existing	CP031450.1	827	5860446	5861273	3104	5857121	5860225	605	5856247	5856852	-	-	-	-	-	-	-	-	-	-	-	-	Bacteria; Proteobacteria; Gammaproteobacteria; Pseudomonadales; Pseudomonadaceae; Pseudomonas	Pseudomonas fluorescens SIK_W1	Proteobacteria
non-existing	non-existing	CP031743.1	857	808154	809011	3074	809118	812192	776	812438	813214	-	-	-	-	-	-	-	-	-	-	-	-	Bacteria; Proteobacteria; Gammaproteobacteria; Pseudomonadales; Moraxellaceae; Acinetobacter; Acinetobacter calcoaceticus/baumannii complex	Acinetobacter baumannii WM99c	Proteobacteria
non-existing	non-existing	CP032052.1	818	3953591	3954409	3098	3954880	3957978	470	3958329	3958799	-	-	-	-	-	-	-	-	-	-	-	-	Bacteria; Actinobacteria; Streptomycetales; Streptomycetaceae; Streptomyces	Streptomyces clavuligerus F1D-5	Actinobacteria
non-existing	existing	NZ_CP032266.1	794	2055846	2056640	3209	2052250	2055459	659	2051234	2051893	2300	2048197	2050497	-	-	-	-	-	-	-	-	-	Bacteria; Actinobacteria; Streptomycetales; Streptomycetaceae; Streptomyces	Streptomyces fradiae NKZ-259	Actinobacteria
non-existing	non-existing	CP032314.1	830	69903	70733	3056	70847	73903	764	74266	75030	-	-	-	-	-	-	-	-	-	-	-	-	Bacteria; Proteobacteria; Alphaproteobacteria; Rhodobacterales; Rhodobacteraceae; Pannonibacter	Pannonibacter phragmitetus BB plasmid p.BB_2	Proteobacteria
non-existing	non-existing	CP032382.1	857	3774505	3775362	2594	3771792	3774386	314	3770901	3771215	-	-	-	-	-	-	-	-	-	-	-	-	Bacteria; Bacteroidetes; Cytophagia; Cytophagales; Chryseolinea	Chryseolinea sp. KIS68-18	Bacteroidetes
existing	non-existing	CP033430.1	824	845870	846694	3218	842578	845796	776	841653	842429	-	-	-	1838	829370	831208	1526	831214	832740	5372	832761	838133	Bacteria; Proteobacteria; Betaproteobacteria; Burkholderiales; Burkholderiaceae; Burkholderia	Burkholderia gladioli Co14	Proteobacteria
non-existing	non-existing	FN554766.1	848	5091814	5092662	3041	5088723	5091764	773	5087627	5088400	-	-	-	-	-	-	-	-	-	-	-	-	Bacteria; Proteobacteria; Gammaproteobacteria; Enterobacterales; Enterobacteriaceae; Escherichia	Escherichia coli 042	Proteobacteria
non-existing	existing	FN554889.1	896	3760121	3761017	2798	3757044	3759842	488	3755788	3756276	2177	3752710	3754887	-	-	-	-	-	-	-	-	-	Bacteria; Actinobacteria; Streptomycetales; Streptomycetaceae; Streptomyces	Streptomyces scabiei 87.22	Actinobacteria
non-existing	non-existing	FO082820.1	812	379336	380148	2984	376250	379234	635	375231	375866	-	-	-	-	-	-	-	-	-	-	-	-	Bacteria; Proteobacteria; Alphaproteobacteria; Rhizobiales; Rhizobiaceae; Rhizobium/Agrobacterium group; Rhizobium	Rhizobium sp. NT-26	Proteobacteria
non-existing	existing	FO203526.1	968	2396077	2397045	3314	2397058	2400372	821	2400507	2401328	1844	2393999	2395843	-	-	-	-	-	-	-	-	-	Bacteria; Proteobacteria; Gammaproteobacteria; Vibrionales; Vibrionaceae; Vibrio	Vibrio nigripulchritudo str. SFn1	Proteobacteria
non-existing	non-existing	LT549889.1	869	764489	765358	3095	765565	768660	473	769097	769570	-	-	-	-	-	-	-	-	-	-	-	-	Bacteria; Actinobacteria; Corynebacteriales; Mycobacteriaceae; Mycolicibacterium	Mycobacterium aurum isolate liquid	Actinobacteria
non-existing	non-existing	LT594095.1	857	3267460	3268317	3074	3264279	3267353	776	3263257	3264033	-	-	-	-	-	-	-	-	-	-	-	-	Bacteria; Proteobacteria; Gammaproteobacteria; Pseudomonadales; Moraxellaceae; Acinetobacter; Acinetobacter calcoaceticus/baumannii complex	Acinetobacter baumannii BAL062	Proteobacteria
existing	non-existing	LT598653.1	725	1616487	1617212	2609	1617815	1620424	551	1620679	1621230	-	-	-	1682	1621395	1623077	1553	1623233	1624786	5297	1624815	1630112	Bacteria; Proteobacteria; Alphaproteobacteria; Sphingomonadales; Sphingomonadaceae; Sphingopyxis; environmental samples	uncultured Sphingopyxis sp. isolate UC10	Proteobacteria
non-existing	non-existing	LT607413.1	800	2353042	2353842	3314	2349377	2352691	470	2348601	2349071	-	-	-	-	-	-	-	-	-	-	-	-	Bacteria; Actinobacteria; Micromonosporales; Micromonosporaceae; Micromonospora	Micromonospora echinospora DSM 43816	Actinobacteria
non-existing	non-existing	LT629782.1	827	3927151	3927978	3104	3923826	3926930	605	3922952	3923557	-	-	-	-	-	-	-	-	-	-	-	-	Bacteria; Proteobacteria; Gammaproteobacteria; Pseudomonadales; Pseudomonadaceae; Pseudomonas	Pseudomonas orientalis BS2775	Proteobacteria
non-existing	non-existing	LT853880.1	839	686928	687767	3182	687856	691038	770	691208	691978	-	-	-	-	-	-	-	-	-	-	-	-	Bacteria; Proteobacteria; Gammaproteobacteria; Xanthomonadales; Xanthomonadaceae; Xanthomonas	Xanthomonas fragariae NBC2815	Proteobacteria
non-existing	non-existing	LT853882.1	839	588794	589633	3182	589722	592904	770	593074	593844	-	-	-	-	-	-	-	-	-	-	-	-	Bacteria; Proteobacteria; Gammaproteobacteria; Xanthomonadales; Xanthomonadaceae; Xanthomonas	Xanthomonas fragariae PD885	Proteobacteria
non-existing	non-existing	LT853885.1	839	3678163	3679002	3182	3674892	3678074	770	3673952	3674722	-	-	-	-	-	-	-	-	-	-	-	-	Bacteria; Proteobacteria; Gammaproteobacteria; Xanthomonadales; Xanthomonadaceae; Xanthomonas	Xanthomonas fragariae PD5205	Proteobacteria
non-existing	existing	LT960611.1	842	557152	557994	2360	558780	561140	869	561392	562261	1547	562319	563866	-	-	-	-	-	-	-	-	-	Bacteria; Proteobacteria; Gammaproteobacteria; Vibrionales; Vibrionaceae; Vibrio	Vibrio tapetis subsp. tapetis isolate Vibrio tapetis CECT4600	Proteobacteria
non-existing	non-existing	LT963408.1	866	1967236	1968102	2231	1963171	1965402	779	1959012	1959791	-	-	-	-	-	-	-	-	-	-	-	-	Bacteria; Proteobacteria; Gammaproteobacteria; Pseudomonadales; Pseudomonadaceae; Pseudomonas	Pseudomonas syringae group genomosp. 3 isolate CFBP6411	Proteobacteria
non-existing	non-existing	NC_009441.1	809	3565384	3566193	2783	3562161	3564944	1034	3561025	3562059	-	-	-	-	-	-	-	-	-	-	-	-	Bacteria; Bacteroidetes; Flavobacteriia; Flavobacteriales; Flavobacteriaceae; Flavobacterium	Flavobacterium johnsoniae UW101	Bacteroidetes
non-existing	non-existing	NC_016640.1	791	4313898	4314689	3182	4314781	4317963	467	4318349	4318816	-	-	-	-	-	-	-	-	-	-	-	-	Bacteria; Cyanobacteria; Oscillatoriophycideae; Oscillatoriales; Microcoleaceae; Arthrospira	Arthrospira platensis NIES-39	Cyanobacteria
non-existing	non-existing	NC_018870.1	806	1722986	1723792	3251	1719654	1722905	563	1718855	1719418	-	-	-	-	-	-	-	-	-	-	-	-	Bacteria; Firmicutes; Clostridia; Thermoanaerobacterales; Thermoanaerobacteraceae; Thermacetogenium	Thermacetogenium phaeum DSM 12270	Firmicutes
non-existing	existing	NW_005803535.1	887	14872	15759	3263	11538	14801	776	10649	11425	2273	8289	10562	-	-	-	-	-	-	-	-	-	Eukaryota; Stramenopiles; Eustigmatophyceae; Eustigmatales; Monodopsidaceae; Nannochloropsis	Nannochloropsis gaditana CCMP526	Stramenopiles
existing	non-existing	NZ_AALC02000035.1	821	20187	21008	3170	21085	24255	773	24449	25222	-	-	-	1703	32657	34360	1490	30990	32480	5219	25591	30810	Bacteria; Proteobacteria; Gammaproteobacteria; Enterobacterales; Yersiniaceae; Yersinia	Yersinia bercovieri ATCC 43970	Proteobacteria
non-existing	existing	NZ_AAMX01000001.1	914	185113	186027	3323	181752	185075	821	180833	181654	2198	177286	179484	-	-	-	-	-	-	-	-	-	Bacteria; Proteobacteria; Gammaproteobacteria; Alteromonadales; Idiomarinaceae; Idiomarina	Idiomarina baltica OS145 1099451322295	Proteobacteria
non-existing	non-existing	NZ_AAXY01000002.1	833	7918	8751	3104	8838	11942	764	12292	13056	-	-	-	-	-	-	-	-	-	-	-	-	Bacteria; Proteobacteria; Gammaproteobacteria; Alteromonadales; Alteromonadaceae; Marinobacter	Marinobacter sp. ELB17	Proteobacteria
non-existing	non-existing	NZ_ABVX01000005.1	824	10005	10829	3158	6758	9916	776	5780	6556	-	-	-	-	-	-	-	-	-	-	-	-	Bacteria; Proteobacteria; Gammaproteobacteria; Enterobacterales; Pectobacteriaceae; Pectobacterium	Pectobacterium carotovorum subsp. brasiliensis PBR1692	Proteobacteria
existing	non-existing	NZ_ACHU02000116.1	833	8369	9202	3269	9270	12539	776	12637	13413	-	-	-	1850	22660	24510	1526	21128	22654	5366	15741	21107	Bacteria; Proteobacteria; Gammaproteobacteria; Pseudomonadales; Pseudomonadaceae; Pseudomonas; Pseudomonas amygdali	Pseudomonas amygdali pv. tabaci str. ATCC 11528	Proteobacteria
non-existing	non-existing	NZ_ACJM01000001.1	872	387179	388051	3098	388116	391214	605	391502	392107	-	-	-	-	-	-	-	-	-	-	-	-	Bacteria; Firmicutes; Clostridia; Clostridiales; Syntrophomonadaceae; Dethiobacter	Dethiobacter alkaliphilus AHT 1 ctg11	Firmicutes
non-existing	non-existing	NZ_ACSK03000255.1	791	13184	13975	2699	14067	16766	692	17612	18304	-	-	-	-	-	-	-	-	-	-	-	-	Bacteria; Cyanobacteria; Oscillatoriophycideae; Oscillatoriales; Microcoleaceae; Arthrospira	Arthrospira platensis str. Paraca isolate UASWS	Cyanobacteria
existing	non-existing	NZ_ADVG01000003.1	911	2036989	2037900	3197	2033756	2036953	722	2032673	2033395	-	-	-	1799	2030728	2032527	1493	2029190	2030683	5321	2023850	2029171	Bacteria; Chloroflexi; Ktedonobacteria; Ktedonobacterales; Ktedonobacteraceae; Ktedonobacter	Ktedonobacter racemifer DSM 44963 SOSP1-21	Chloroflexi
non-existing	non-existing	NZ_ADWO01000015.1	836	81700	82536	2726	78963	81689	320	77479	77799	-	-	-	-	-	-	-	-	-	-	-	-	Bacteria; Bacteroidetes; Bacteroidia; Bacteroidales; Prevotellaceae; Prevotella	Prevotella bryantii B14	Bacteroidetes
non-existing	existing	NZ_AEEB01000006.1	905	3734	4639	3299	4672	7971	773	8109	8882	2273	8927	11200	-	-	-	-	-	-	-	-	-	Bacteria; Proteobacteria; Alphaproteobacteria; Rhodobacterales; Rhodobacteraceae; Ahrensia	Ahrensia sp. R2A130	Proteobacteria
non-existing	non-existing	NZ_AEOX01000002.1	857	83851	84708	3074	84815	87889	776	88135	88911	-	-	-	-	-	-	-	-	-	-	-	-	Bacteria; Proteobacteria; Gammaproteobacteria; Pseudomonadales; Moraxellaceae; Acinetobacter; Acinetobacter calcoaceticus/baumannii complex	Acinetobacter baumannii AB210	Proteobacteria
non-existing	non-existing	NZ_AEPK01000006.1	857	16319	17176	3074	17283	20357	776	20603	21379	-	-	-	-	-	-	-	-	-	-	-	-	Bacteria; Proteobacteria; Gammaproteobacteria; Pseudomonadales; Moraxellaceae; Acinetobacter; Acinetobacter calcoaceticus/baumannii complex	Acinetobacter baumannii UMB001	Proteobacteria
non-existing	existing	NZ_AFAC02000011.1	842	1756973	1757815	3059	1753839	1756898	770	1752760	1753530	2306	1750366	1752672	-	-	-	-	-	-	-	-	-	Bacteria; Proteobacteria; Gammaproteobacteria; Enterobacterales; Enterobacteriaceae; Escherichia	Escherichia coli 3.3884	Proteobacteria
non-existing	non-existing	NZ_AFDM01000009.1	857	1287853	1288710	3074	1288817	1291891	776	1292137	1292913	-	-	-	-	-	-	-	-	-	-	-	-	Bacteria; Proteobacteria; Gammaproteobacteria; Pseudomonadales; Moraxellaceae; Acinetobacter; Acinetobacter calcoaceticus/baumannii complex	Acinetobacter baumannii OIFC189	Proteobacteria
non-existing	non-existing	NZ_AFDO01000006.1	857	1597938	1598795	3074	1598902	1601976	776	1602222	1602998	-	-	-	-	-	-	-	-	-	-	-	-	Bacteria; Proteobacteria; Gammaproteobacteria; Pseudomonadales; Moraxellaceae; Acinetobacter; Acinetobacter calcoaceticus/baumannii complex	Acinetobacter baumannii Naval-17	Proteobacteria
existing	non-existing	NZ_AFGG01000027.1	791	26429	27220	3239	23038	26277	611	22113	22724	-	-	-	1748	20194	21942	1484	18584	20068	5207	13344	18551	Bacteria; Proteobacteria; Alphaproteobacteria; Sphingomonadales; Sphingomonadaceae; Sphingomonas	Sphingomonas sp. S17	Proteobacteria
non-existing	non-existing	NZ_AFSZ01000056.1	857	135621	136478	3074	132440	135514	776	131418	132194	-	-	-	-	-	-	-	-	-	-	-	-	Bacteria; Proteobacteria; Gammaproteobacteria; Pseudomonadales; Moraxellaceae; Acinetobacter; Acinetobacter calcoaceticus/baumannii complex	Acinetobacter baumannii ABNIH1	Proteobacteria
non-existing	non-existing	NZ_AGSQ01000025.1	857	77066	77923	3074	73885	76959	776	72863	73639	-	-	-	-	-	-	-	-	-	-	-	-	Bacteria; Proteobacteria; Gammaproteobacteria; Pseudomonadales; Moraxellaceae; Acinetobacter; Acinetobacter calcoaceticus/baumannii complex	Acinetobacter baumannii TYTH-2	Proteobacteria
non-existing	non-existing	NZ_AGSU01000032.1	857	101447	102304	3074	98266	101340	776	97244	98020	-	-	-	-	-	-	-	-	-	-	-	-	Bacteria; Proteobacteria; Gammaproteobacteria; Pseudomonadales; Moraxellaceae; Acinetobacter; Acinetobacter calcoaceticus/baumannii complex	Acinetobacter baumannii TYTH-6	Proteobacteria
non-existing	non-existing	NZ_AGVZ01000012.1	857	130577	131434	2768	131455	134223	770	134814	135584	-	-	-	-	-	-	-	-	-	-	-	-	Bacteria; Proteobacteria; Alphaproteobacteria; Rhizobiales; Rhizobiaceae; Rhizobium/Agrobacterium group; Agrobacterium; Agrobacterium tumefaciens complex	Agrobacterium tumefaciens 5A	Proteobacteria
non-existing	non-existing	NZ_AHAJ01000025.1	857	189822	190679	3074	186641	189715	776	185619	186395	-	-	-	-	-	-	-	-	-	-	-	-	Bacteria; Proteobacteria; Gammaproteobacteria; Pseudomonadales; Moraxellaceae; Acinetobacter; Acinetobacter calcoaceticus/baumannii complex	Acinetobacter baumannii AB5711	Proteobacteria
non-existing	existing	NZ_AHBF01000010.1	896	109253	110149	3191	110551	113742	641	114033	114674	2060	115311	117371	-	-	-	-	-	-	-	-	-	Bacteria; Actinobacteria; Streptomycetales; Streptomycetaceae; Streptomyces	Streptomyces acidiscabies 84-104	Actinobacteria
non-existing	existing	NZ_AHCF02000017.1	914	202543	203457	3113	199404	202517	812	198263	199075	2354	208113	210467	-	-	-	-	-	-	-	-	-	Bacteria; Proteobacteria; Gammaproteobacteria; Alteromonadales; Pseudoalteromonadaceae; Pseudoalteromonas	Pseudoalteromonas undina DSM 6065 NCIMB 2128	Proteobacteria
non-existing	existing	NZ_AIDE02000023.1	962	15073	16035	3329	16041	19370	842	19466	20308	2354	20353	22707	-	-	-	-	-	-	-	-	-	Bacteria; Proteobacteria; Gammaproteobacteria; Vibrionales; Vibrionaceae; Vibrio	Vibrio cyclitrophicus FF75	Proteobacteria
non-existing	non-existing	NZ_AIEH01000003.1	857	83952	84809	3074	84916	87990	776	88236	89012	-	-	-	-	-	-	-	-	-	-	-	-	Bacteria; Proteobacteria; Gammaproteobacteria; Pseudomonadales; Moraxellaceae; Acinetobacter; Acinetobacter calcoaceticus/baumannii complex	Acinetobacter baumannii W7282	Proteobacteria
non-existing	non-existing	NZ_AIGA01000063.1	572	187193	187765	3041	183827	186868	773	182731	183504	-	-	-	-	-	-	-	-	-	-	-	-	Bacteria; Proteobacteria; Gammaproteobacteria; Enterobacterales; Enterobacteriaceae; Escherichia	Escherichia coli DEC7A	Proteobacteria
non-existing	non-existing	NZ_AIGC01000028.1	533	254521	255054	2534	251662	254196	773	250060	250833	-	-	-	-	-	-	-	-	-	-	-	-	Bacteria; Proteobacteria; Gammaproteobacteria; Enterobacterales; Enterobacteriaceae; Escherichia	Escherichia coli DEC7C	Proteobacteria
non-existing	existing	NZ_AIGD01000023.1	842	213959	214801	3059	210825	213884	770	209746	210516	2306	207352	209658	-	-	-	-	-	-	-	-	-	Bacteria; Proteobacteria; Gammaproteobacteria; Enterobacterales; Enterobacteriaceae; Escherichia	Escherichia coli DEC7D	Proteobacteria
non-existing	existing	NZ_AIGE01000037.1	842	196133	196975	3059	192999	196058	770	191920	192690	2306	189526	191832	-	-	-	-	-	-	-	-	-	Bacteria; Proteobacteria; Gammaproteobacteria; Enterobacterales; Enterobacteriaceae; Escherichia	Escherichia coli DEC7E	Proteobacteria
existing	non-existing	NZ_AJQC01000468.1	815	17653	18468	3023	18549	21572	761	21947	22708	-	-	-	1805	31092	32897	1520	29555	31075	5222	24243	29465	Bacteria; Proteobacteria; Alphaproteobacteria; Rhizobiales; Bradyrhizobiaceae; Bradyrhizobium	Bradyrhizobium liaoningense CCBAU 05525	Proteobacteria
non-existing	non-existing	NZ_AJRZ01000010.1	839	39782	40621	3182	40710	43892	770	44062	44832	-	-	-	-	-	-	-	-	-	-	-	-	Bacteria; Proteobacteria; Gammaproteobacteria; Xanthomonadales; Xanthomonadaceae; Xanthomonas	Xanthomonas fragariae LMG 25863	Proteobacteria
non-existing	non-existing	NZ_AJXL01000018.1	812	12693	13505	2918	9731	12649	1070	8286	9356	-	-	-	-	-	-	-	-	-	-	-	-	Bacteria; Bacteroidetes; Flavobacteriia; Flavobacteriales; Flavobacteriaceae; Flavobacterium	Flavobacterium sp. ACAM 123	Bacteroidetes
non-existing	non-existing	NZ_AJXZ01000057.1	830	32702	33532	3108	29507	32615	764	28390	29154	-	-	-	-	-	-	-	-	-	-	-	-	Bacteria; Proteobacteria; Alphaproteobacteria; Rhizobiales; Phyllobacteriaceae; Nitratireductor	Nitratireductor aquibiodomus RA22	Proteobacteria
existing	non-existing	NZ_AJYT02000135.1	866	12933	13799	3011	13828	16839	767	17138	17905	-	-	-	1829	18112	19941	1541	19941	21482	5357	21482	26839	Bacteria; Proteobacteria; Gammaproteobacteria; Vibrionales; Vibrionaceae; Vibrio	Vibrio ordalii FF-93	Proteobacteria
existing	non-existing	NZ_AKIW01000077.1	821	114710	115531	3167	111472	114639	776	110493	111269	-	-	-	1841	97185	99026	1496	99074	100570	5366	100591	105957	Bacteria; Proteobacteria; Betaproteobacteria; Burkholderiales; Comamonadaceae; Variovorax	Variovorax sp. CF313	Proteobacteria
existing	non-existing	NZ_AKXM01000055.1	821	43778	44599	3161	40540	43701	773	39564	40337	-	-	-	1703	30650	32353	1526	32494	34020	5387	34041	39428	Bacteria; Proteobacteria; Gammaproteobacteria; Enterobacterales; Enterobacteriaceae; Enterobacter	Enterobacter sp. Ag1	Proteobacteria
non-existing	non-existing	NZ_AKXW02000146.1	962	41003	41965	3341	37656	40997	845	36716	37561	-	-	-	-	-	-	-	-	-	-	-	-	Bacteria; Proteobacteria; Gammaproteobacteria; Vibrionales; Vibrionaceae; Vibrio	Vibrio breoganii 1C10	Proteobacteria
existing	existing	NZ_ALIO01000243.1	833	17765	18598	3161	14530	17691	776	13554	14330	2291	10164	12455	1838	1319	3157	1526	3163	4689	5399	4710	10109	Bacteria; Proteobacteria; Gammaproteobacteria; Pseudomonadales; Pseudomonadaceae; Pseudomonas	Pseudomonas aeruginosa DQ8	Proteobacteria
existing	existing	NZ_ALOU01000002.1	821	4696	5517	3269	5588	8857	776	8958	9734	1487	10726	12213	1844	19215	21059	1478	17677	19155	5384	12272	17656	Bacteria; Proteobacteria; Betaproteobacteria; Burkholderiales; Burkholderiaceae; Cupriavidus	Cupriavidus sp. BIS7	Proteobacteria
existing	existing	NZ_ALVC01000310.1	863	51571	52434	3080	48455	51535	770	47400	48170	2009	53854	55863	1769	38539	40308	1487	40383	41870	5363	41885	47248	Bacteria; Proteobacteria; Alphaproteobacteria; Sphingomonadales; Sphingomonadaceae; Sphingomonas	Sphingomonas sp. LH128	Proteobacteria
non-existing	non-existing	NZ_ALVZ01000215.1	842	46696	47538	2225	44429	46654	686	40755	41441	-	-	-	-	-	-	-	-	-	-	-	-	Bacteria; Cyanobacteria; Pleurocapsales; Xenococcaceae; Xenococcus	Xenococcus sp. PCC 7305	Cyanobacteria
non-existing	non-existing	NZ_AMDQ01000021.1	857	84200	85057	3074	85164	88238	776	88484	89260	-	-	-	-	-	-	-	-	-	-	-	-	Bacteria; Proteobacteria; Gammaproteobacteria; Pseudomonadales; Moraxellaceae; Acinetobacter; Acinetobacter calcoaceticus/baumannii complex	Acinetobacter baumannii OIFC180	Proteobacteria
non-existing	non-existing	NZ_AMFX01000055.1	857	60059	60916	3074	56878	59952	776	55856	56632	-	-	-	-	-	-	-	-	-	-	-	-	Bacteria; Proteobacteria; Gammaproteobacteria; Pseudomonadales; Moraxellaceae; Acinetobacter; Acinetobacter calcoaceticus/baumannii complex	Acinetobacter baumannii OIFC338	Proteobacteria
non-existing	non-existing	NZ_AMFZ01000056.1	857	135890	136747	3074	132709	135783	776	131687	132463	-	-	-	-	-	-	-	-	-	-	-	-	Bacteria; Proteobacteria; Gammaproteobacteria; Pseudomonadales; Moraxellaceae; Acinetobacter; Acinetobacter calcoaceticus/baumannii complex	Acinetobacter baumannii Naval-78	Proteobacteria
non-existing	non-existing	NZ_AMGE01000026.1	857	136995	137852	3074	133814	136888	776	132792	133568	-	-	-	-	-	-	-	-	-	-	-	-	Bacteria; Proteobacteria; Gammaproteobacteria; Pseudomonadales; Moraxellaceae; Acinetobacter; Acinetobacter calcoaceticus/baumannii complex	Acinetobacter baumannii IS-143	Proteobacteria
non-existing	non-existing	NZ_AMGR01000011.1	857	69644	70501	3074	70608	73682	776	73928	74704	-	-	-	-	-	-	-	-	-	-	-	-	Bacteria; Proteobacteria; Gammaproteobacteria; Pseudomonadales; Moraxellaceae; Acinetobacter; Acinetobacter calcoaceticus/baumannii complex	Acinetobacter baumannii ZWS1122	Proteobacteria
non-existing	non-existing	NZ_AMGS01000014.1	857	83664	84521	3074	84628	87702	776	87948	88724	-	-	-	-	-	-	-	-	-	-	-	-	Bacteria; Proteobacteria; Gammaproteobacteria; Pseudomonadales; Moraxellaceae; Acinetobacter; Acinetobacter calcoaceticus/baumannii complex	Acinetobacter baumannii ZWS1219	Proteobacteria
non-existing	non-existing	NZ_AMHE01000146.1	857	77010	77867	3074	73829	76903	776	72807	73583	-	-	-	-	-	-	-	-	-	-	-	-	Bacteria; Proteobacteria; Gammaproteobacteria; Pseudomonadales; Moraxellaceae; Acinetobacter; Acinetobacter calcoaceticus/baumannii complex	Acinetobacter baumannii AB_1595-8	Proteobacteria
non-existing	non-existing	NZ_AMHK01000140.1	857	117384	118241	3074	114203	117277	776	113181	113957	-	-	-	-	-	-	-	-	-	-	-	-	Bacteria; Proteobacteria; Gammaproteobacteria; Pseudomonadales; Moraxellaceae; Acinetobacter; Acinetobacter calcoaceticus/baumannii complex	Acinetobacter baumannii AB_2008-15-34-7	Proteobacteria
non-existing	non-existing	NZ_AMHR01000179.1	857	78664	79521	3074	75483	78557	776	74461	75237	-	-	-	-	-	-	-	-	-	-	-	-	Bacteria; Proteobacteria; Gammaproteobacteria; Pseudomonadales; Moraxellaceae; Acinetobacter; Acinetobacter calcoaceticus/baumannii complex	Acinetobacter baumannii AB_2008-23-07-01-7	Proteobacteria
non-existing	non-existing	NZ_AMHV01000007.1	857	13097	13954	3074	9916	12990	776	8894	9670	-	-	-	-	-	-	-	-	-	-	-	-	Bacteria; Proteobacteria; Gammaproteobacteria; Pseudomonadales; Moraxellaceae; Acinetobacter; Acinetobacter calcoaceticus/baumannii complex	Acinetobacter baumannii AB_908-12	Proteobacteria
non-existing	non-existing	NZ_AMHX01000042.1	857	80992	81849	3074	77811	80885	776	76789	77565	-	-	-	-	-	-	-	-	-	-	-	-	Bacteria; Proteobacteria; Gammaproteobacteria; Pseudomonadales; Moraxellaceae; Acinetobacter; Acinetobacter calcoaceticus/baumannii complex	Acinetobacter baumannii AB_908-14-7	Proteobacteria
non-existing	non-existing	NZ_AMIA01000074.1	857	25899	26756	3074	26863	29937	776	30183	30959	-	-	-	-	-	-	-	-	-	-	-	-	Bacteria; Proteobacteria; Gammaproteobacteria; Pseudomonadales; Moraxellaceae; Acinetobacter; Acinetobacter calcoaceticus/baumannii complex	Acinetobacter baumannii AB_909-05	Proteobacteria
non-existing	non-existing	NZ_AMIM01000044.1	857	135642	136499	3074	132461	135535	776	131439	132215	-	-	-	-	-	-	-	-	-	-	-	-	Bacteria; Proteobacteria; Gammaproteobacteria; Pseudomonadales; Moraxellaceae; Acinetobacter; Acinetobacter calcoaceticus/baumannii complex	Acinetobacter baumannii AB_TG2631	Proteobacteria
non-existing	non-existing	NZ_AMIN01000038.1	857	135858	136715	3074	132677	135751	776	131655	132431	-	-	-	-	-	-	-	-	-	-	-	-	Bacteria; Proteobacteria; Gammaproteobacteria; Pseudomonadales; Moraxellaceae; Acinetobacter; Acinetobacter calcoaceticus/baumannii complex	Acinetobacter baumannii AB_TG27323	Proteobacteria
non-existing	non-existing	NZ_AMIO01000020.1	857	135856	136713	3074	132675	135749	776	131653	132429	-	-	-	-	-	-	-	-	-	-	-	-	Bacteria; Proteobacteria; Gammaproteobacteria; Pseudomonadales; Moraxellaceae; Acinetobacter; Acinetobacter calcoaceticus/baumannii complex	Acinetobacter baumannii AB_TG27327	Proteobacteria
non-existing	non-existing	NZ_AMIP01000049.1	857	69318	70175	3074	70282	73356	776	73602	74378	-	-	-	-	-	-	-	-	-	-	-	-	Bacteria; Proteobacteria; Gammaproteobacteria; Pseudomonadales; Moraxellaceae; Acinetobacter; Acinetobacter calcoaceticus/baumannii complex	Acinetobacter baumannii AB_TG27331	Proteobacteria
non-existing	non-existing	NZ_AMJM01000099.1	806	20722	21528	3281	21614	24895	794	25119	25913	-	-	-	-	-	-	-	-	-	-	-	-	Bacteria; Proteobacteria; Gammaproteobacteria; Pseudomonadales; Moraxellaceae; Acinetobacter	Acinetobacter sp. TG19627	Proteobacteria
non-existing	non-existing	NZ_AMSX01000071.1	857	135896	136753	3074	132715	135789	776	131693	132469	-	-	-	-	-	-	-	-	-	-	-	-	Bacteria; Proteobacteria; Gammaproteobacteria; Pseudomonadales; Moraxellaceae; Acinetobacter; Acinetobacter calcoaceticus/baumannii complex	Acinetobacter baumannii Naval-2	Proteobacteria
existing	non-existing	NZ_AMWD01000002.1	854	4076872	4077726	3146	4073617	4076763	695	4072575	4073270	-	-	-	1775	4070723	4072498	1505	4069140	4070645	4943	4063777	4068720	Bacteria; Proteobacteria; Betaproteobacteria; Burkholderiales; Oxalobacteraceae; Janthinobacterium	Janthinobacterium sp. HH01	Proteobacteria
non-existing	existing	NZ_AMXC01000007.1	866	68970	69836	3041	65869	68910	770	64788	65558	2096	62446	64542	-	-	-	-	-	-	-	-	-	Bacteria; Proteobacteria; Betaproteobacteria; Rhodocyclales; Zoogloeaceae; Thauera	Thauera sp. 63 Cont7	Proteobacteria
non-existing	non-existing	NZ_AMXG01000039.1	875	71204	72079	3098	68058	71156	764	66948	67712	-	-	-	-	-	-	-	-	-	-	-	-	Bacteria; Proteobacteria; Gammaproteobacteria; Pseudomonadales; Pseudomonadaceae; Pseudomonas	Pseudomonas sp. PAMC 26793	Proteobacteria
non-existing	non-existing	NZ_AMZN01000033.1	635	40168	40803	2840	37002	39842	1079	35561	36640	-	-	-	-	-	-	-	-	-	-	-	-	Bacteria; Bacteroidetes; Cytophagia; Cytophagales; Flammeovirgaceae; Fulvivirga	Fulvivirga imtechensis AK7	Bacteroidetes
non-existing	non-existing	NZ_AMZU01000043.1	857	314729	315586	3074	311548	314622	776	310526	311302	-	-	-	-	-	-	-	-	-	-	-	-	Bacteria; Proteobacteria; Gammaproteobacteria; Pseudomonadales; Moraxellaceae; Acinetobacter; Acinetobacter calcoaceticus/baumannii complex	Acinetobacter baumannii Naval-113	Proteobacteria
non-existing	existing	NZ_AOTJ01000059.1	887	9365	10252	3428	10279	13707	626	13961	14587	2345	18034	20379	-	-	-	-	-	-	-	-	-	Bacteria; Proteobacteria; Gammaproteobacteria; Pseudomonadales; Moraxellaceae; Acinetobacter	Acinetobacter sp. MDS7A	Proteobacteria
non-existing	non-existing	NZ_APBM01000034.1	857	135790	136647	3074	132609	135683	776	131587	132363	-	-	-	-	-	-	-	-	-	-	-	-	Bacteria; Proteobacteria; Gammaproteobacteria; Pseudomonadales; Moraxellaceae; Acinetobacter; Acinetobacter calcoaceticus/baumannii complex	Acinetobacter baumannii ABNIH25	Proteobacteria
non-existing	non-existing	NZ_AQUD01000001.1	932	223844	224776	3152	220666	223818	764	219578	220342	-	-	-	-	-	-	-	-	-	-	-	-	Bacteria; Proteobacteria; Alphaproteobacteria; Rhizobiales; Rhizobiaceae; Rhizobium/Agrobacterium group; Rhizobium	Rhizobium leguminosarum bv. trifolii SRDI565	Proteobacteria
existing	non-existing	NZ_AQUT01000005.1	845	178077	178922	3161	178997	182158	746	182586	183332	-	-	-	692	183377	184069	1436	185208	186644	5175	190763	195938	Bacteria; Proteobacteria; Gammaproteobacteria; Cellvibrionales; Cellvibrionaceae; Teredinibacter	Teredinibacter turnerae T8602	Proteobacteria
non-existing	existing	NZ_AQWJ01000002.1	779	59368	60147	3044	60256	63300	347	64115	64462	1232	64552	65784	-	-	-	-	-	-	-	-	-	Bacteria; Bacteroidetes; Bacteroidia; Bacteroidales; Dysgonamonadaceae; Dysgonomonas	Dysgonomonas mossii DSM 22836	Bacteroidetes
non-existing	non-existing	NZ_AQWN01000012.1	740	22624	23364	2987	23674	26661	635	26924	27559	-	-	-	-	-	-	-	-	-	-	-	-	Bacteria; Firmicutes; Clostridia; Clostridiales; Peptococcaceae; Desulfurispora	Desulfurispora thermophila DSM 16022	Firmicutes
non-existing	existing	NZ_AQWQ01000008.1	839	299326	300165	3107	300636	303743	644	304160	304804	2264	295343	297607	-	-	-	-	-	-	-	-	-	Bacteria; Actinobacteria; Streptomycetales; Streptomycetaceae; Streptomyces	Streptomyces sp. LaPpAH-95	Actinobacteria
non-existing	non-existing	NZ_AQXH01000011.1	815	13163	13978	2543	10441	12984	422	8696	9118	-	-	-	-	-	-	-	-	-	-	-	-	Bacteria; Balneolaeota; Balneolia; Balneolales; Balneolaceae; Balneola	Balneola vulgaris DSM 17893	Balneolaeota
non-existing	non-existing	NZ_ARWE01000001.1	881	1827764	1828645	2240	1829230	1831470	674	1832139	1832813	-	-	-	-	-	-	-	-	-	-	-	-	Bacteria; Proteobacteria; Deltaproteobacteria; Desulfuromonadales; Geobacteraceae; Geopsychrobacter	Geopsychrobacter electrodiphilus DSM 16401	Proteobacteria
existing	non-existing	NZ_ARZY01000024.1	908	20845	21753	3041	17763	20804	1043	16478	17521	-	-	-	1376	22033	23409	1451	23876	25327	4935	25780	30715	Bacteria; Proteobacteria; Gammaproteobacteria; Alteromonadales; Alteromonadaceae; Catenovulum	Catenovulum agarivorans DS-2	Proteobacteria
non-existing	non-existing	NZ_ASEW01000120.1	857	73470	74327	3074	74434	77508	776	77754	78530	-	-	-	-	-	-	-	-	-	-	-	-	Bacteria; Proteobacteria; Gammaproteobacteria; Pseudomonadales; Moraxellaceae; Acinetobacter; Acinetobacter calcoaceticus/baumannii complex	Acinetobacter baumannii TG15234	Proteobacteria
non-existing	non-existing	NZ_ASFB01000080.1	857	81003	81860	3074	77822	80896	776	76800	77576	-	-	-	-	-	-	-	-	-	-	-	-	Bacteria; Proteobacteria; Gammaproteobacteria; Pseudomonadales; Moraxellaceae; Acinetobacter; Acinetobacter calcoaceticus/baumannii complex	Acinetobacter baumannii TG15240	Proteobacteria
non-existing	non-existing	NZ_ASFD01000027.1	857	135492	136349	3074	132311	135385	776	131289	132065	-	-	-	-	-	-	-	-	-	-	-	-	Bacteria; Proteobacteria; Gammaproteobacteria; Pseudomonadales; Moraxellaceae; Acinetobacter; Acinetobacter calcoaceticus/baumannii complex	Acinetobacter baumannii TG15242	Proteobacteria
non-existing	non-existing	NZ_ASFE01000003.1	857	69637	70494	3074	70601	73675	776	73921	74697	-	-	-	-	-	-	-	-	-	-	-	-	Bacteria; Proteobacteria; Gammaproteobacteria; Pseudomonadales; Moraxellaceae; Acinetobacter; Acinetobacter calcoaceticus/baumannii complex	Acinetobacter baumannii TG2012	Proteobacteria
non-existing	non-existing	NZ_ASFG01000018.1	857	136297	137154	3074	133116	136190	776	132094	132870	-	-	-	-	-	-	-	-	-	-	-	-	Bacteria; Proteobacteria; Gammaproteobacteria; Pseudomonadales; Moraxellaceae; Acinetobacter; Acinetobacter calcoaceticus/baumannii complex	Acinetobacter baumannii TG2014	Proteobacteria
non-existing	non-existing	NZ_ASFQ01000130.1	857	55734	56591	3074	52553	55627	776	51531	52307	-	-	-	-	-	-	-	-	-	-	-	-	Bacteria; Proteobacteria; Gammaproteobacteria; Pseudomonadales; Moraxellaceae; Acinetobacter; Acinetobacter calcoaceticus/baumannii complex	Acinetobacter baumannii TG22192	Proteobacteria
non-existing	non-existing	NZ_ASFU01000027.1	857	70710	71567	3074	71674	74748	776	74994	75770	-	-	-	-	-	-	-	-	-	-	-	-	Bacteria; Proteobacteria; Gammaproteobacteria; Pseudomonadales; Moraxellaceae; Acinetobacter; Acinetobacter calcoaceticus/baumannii complex	Acinetobacter baumannii TG22202	Proteobacteria
non-existing	non-existing	NZ_ASGC01000114.1	857	69641	70498	3074	70605	73679	776	73925	74701	-	-	-	-	-	-	-	-	-	-	-	-	Bacteria; Proteobacteria; Gammaproteobacteria; Pseudomonadales; Moraxellaceae; Acinetobacter; Acinetobacter calcoaceticus/baumannii complex	Acinetobacter baumannii TG27307	Proteobacteria
non-existing	non-existing	NZ_ASGD01000088.1	857	83727	84584	3074	84691	87765	776	88011	88787	-	-	-	-	-	-	-	-	-	-	-	-	Bacteria; Proteobacteria; Gammaproteobacteria; Pseudomonadales; Moraxellaceae; Acinetobacter; Acinetobacter calcoaceticus/baumannii complex	Acinetobacter baumannii TG27311	Proteobacteria
non-existing	non-existing	NZ_ASGE01000005.1	857	117264	118121	3074	114083	117157	776	113061	113837	-	-	-	-	-	-	-	-	-	-	-	-	Bacteria; Proteobacteria; Gammaproteobacteria; Pseudomonadales; Moraxellaceae; Acinetobacter; Acinetobacter calcoaceticus/baumannii complex	Acinetobacter baumannii TG27315	Proteobacteria
non-existing	non-existing	NZ_ASGF01000004.1	857	69655	70512	3074	70619	73693	776	73939	74715	-	-	-	-	-	-	-	-	-	-	-	-	Bacteria; Proteobacteria; Gammaproteobacteria; Pseudomonadales; Moraxellaceae; Acinetobacter; Acinetobacter calcoaceticus/baumannii complex	Acinetobacter baumannii TG27319	Proteobacteria
non-existing	non-existing	NZ_ASGH01000080.1	857	86605	87462	3074	83424	86498	776	82402	83178	-	-	-	-	-	-	-	-	-	-	-	-	Bacteria; Proteobacteria; Gammaproteobacteria; Pseudomonadales; Moraxellaceae; Acinetobacter; Acinetobacter calcoaceticus/baumannii complex	Acinetobacter baumannii TG27379	Proteobacteria
non-existing	non-existing	NZ_ASGN01000061.1	857	70542	71399	3074	71506	74580	776	74826	75602	-	-	-	-	-	-	-	-	-	-	-	-	Bacteria; Proteobacteria; Gammaproteobacteria; Pseudomonadales; Moraxellaceae; Acinetobacter; Acinetobacter calcoaceticus/baumannii complex	Acinetobacter baumannii TG27407	Proteobacteria
non-existing	non-existing	NZ_ATAP01000001.1	773	209245	210018	3245	205856	209101	635	204918	205553	-	-	-	-	-	-	-	-	-	-	-	-	Bacteria; Proteobacteria; Gammaproteobacteria; Xanthomonadales; Xanthomonadaceae; Stenotrophomonas; Stenotrophomonas maltophilia group	Stenotrophomonas maltophilia MF89	Proteobacteria
non-existing	non-existing	NZ_ATTH01000001.1	881	2222010	2222891	3245	2222918	2226163	743	2226623	2227366	-	-	-	-	-	-	-	-	-	-	-	-	Bacteria; Bacteroidetes; Bacteroidetes Order II. Incertae sedis; Rhodothermaceae; Salisaeta	Salisaeta longa DSM 21114	Bacteroidetes
non-existing	non-existing	NZ_ATWF01000001.1	827	1297301	1298128	2927	1298259	1301186	1046	1301440	1302486	-	-	-	-	-	-	-	-	-	-	-	-	Bacteria; Deferribacteres; Deferribacterales; Deferribacteraceae; Geovibrio	Geovibrio sp. L21-Ace-BES	Deferribacteres
non-existing	non-existing	NZ_AUDN01000028.1	818	15305	16123	2828	12337	15165	323	11639	11962	-	-	-	-	-	-	-	-	-	-	-	-	Bacteria; Bacteroidetes; Flavobacteriia; Flavobacteriales; Flavobacteriaceae; Flavobacterium	Flavobacterium tegetincola DSM 22377	Bacteroidetes
non-existing	non-existing	NZ_AUME01000027.1	812	24076	24888	2726	24938	27664	323	28837	29160	-	-	-	-	-	-	-	-	-	-	-	-	Bacteria; Bacteroidetes; Bacteroidia; Bacteroidales; Prevotellaceae; Prevotella	Prevotella corporis DSM 18810 = JCM 8529	Bacteroidetes
non-existing	non-existing	NZ_AUMU01000001.1	797	24101	24898	2900	25038	27938	1046	28237	29283	-	-	-	-	-	-	-	-	-	-	-	-	Bacteria; Bacteroidetes; Flavobacteriia; Flavobacteriales; Flavobacteriaceae; Chryseobacterium	Chryseobacterium gregarium DSM 19109	Bacteroidetes
non-existing	non-existing	NZ_AUNI01000009.1	857	416480	417337	2411	418107	420518	710	421174	421884	-	-	-	-	-	-	-	-	-	-	-	-	Bacteria; Proteobacteria; Oligoflexia; Bacteriovoracales; Bacteriovoracaceae; Bacteriovorax	Bacteriovorax sp. Seq25_V	Proteobacteria
existing	existing	NZ_AVDY02000303.1	833	20431	21264	3164	17196	20360	776	16220	16996	2135	12869	15004	1838	4030	5868	1526	5874	7400	5321	7490	12811	Bacteria; Proteobacteria; Gammaproteobacteria; Pseudomonadales; Pseudomonadaceae; Pseudomonas; Pseudomonas syringae	Pseudomonas syringae USA007	Proteobacteria
non-existing	existing	NZ_AVEE02000066.1	869	10117	10986	3035	7014	10049	776	5911	6687	2303	3564	5867	-	-	-	-	-	-	-	-	-	Bacteria; Proteobacteria; Gammaproteobacteria; Pseudomonadales; Pseudomonadaceae; Pseudomonas; Pseudomonas syringae	Pseudomonas syringae CC1629	Proteobacteria
non-existing	non-existing	NZ_AVFN01000055.1	833	30444	31277	3008	27341	30349	758	26254	27012	-	-	-	-	-	-	-	-	-	-	-	-	Bacteria; Proteobacteria; Gammaproteobacteria; Pseudomonadales; Pseudomonadaceae; Pseudomonas	Pseudomonas fluorescens S12	Proteobacteria
non-existing	non-existing	NZ_AVOC01000009.1	857	85679	86536	3074	86643	89717	776	89963	90739	-	-	-	-	-	-	-	-	-	-	-	-	Bacteria; Proteobacteria; Gammaproteobacteria; Pseudomonadales; Moraxellaceae; Acinetobacter; Acinetobacter calcoaceticus/baumannii complex	Acinetobacter baumannii CI77	Proteobacteria
non-existing	non-existing	NZ_AVOE01000037.1	845	132957	133802	3029	129854	132883	776	128750	129526	-	-	-	-	-	-	-	-	-	-	-	-	Bacteria; Proteobacteria; Gammaproteobacteria; Pseudomonadales; Moraxellaceae; Acinetobacter; Acinetobacter calcoaceticus/baumannii complex	Acinetobacter lactucae CI78	Proteobacteria
non-existing	non-existing	NZ_AVQK01000018.1	800	128364	129164	3050	129205	132255	332	132500	132832	-	-	-	-	-	-	-	-	-	-	-	-	Bacteria; Bacteroidetes; Flavobacteriia; Flavobacteriales; Flavobacteriaceae; Aquimarina	Aquimarina longa SW024	Bacteroidetes
non-existing	non-existing	NZ_AWGW01000024.1	824	155707	156531	2633	156629	159262	1037	159745	160782	-	-	-	-	-	-	-	-	-	-	-	-	Bacteria; Bacteroidetes; Bacteroidia; Bacteroidales; Prevotellaceae; Prevotella	Prevotella salivae F0493	Bacteroidetes
non-existing	existing	NZ_AWHQ01000004.1	950	22179	23129	3359	18808	22167	821	17893	18714	1787	23393	25180	-	-	-	-	-	-	-	-	-	Bacteria; Proteobacteria; Gammaproteobacteria; Vibrionales; Vibrionaceae; Vibrio	Vibrio parahaemolyticus S163	Proteobacteria
non-existing	existing	NZ_AWNJ01000029.1	857	142297	143154	3152	143364	146516	677	146890	147567	2312	138523	140835	-	-	-	-	-	-	-	-	-	Bacteria; Actinobacteria; Corynebacteriales; Mycobacteriaceae; Mycobacterium; Mycobacterium avium complex (MAC)	Mycobacterium avium subsp. hominissuis 3388	Actinobacteria
non-existing	non-existing	NZ_AWWI01000122.1	812	6525	7337	3026	7429	10455	767	10782	11549	-	-	-	-	-	-	-	-	-	-	-	-	Bacteria; Proteobacteria; Alphaproteobacteria; Rhodobacterales; Rhodobacteraceae; Puniceibacterium	Puniceibacterium antarcticum SM1211	Proteobacteria
non-existing	non-existing	NZ_AXWV01000031.1	974	22770	23744	3305	23815	27120	776	27610	28386	-	-	-	-	-	-	-	-	-	-	-	-	Bacteria; Proteobacteria; Gammaproteobacteria; Aeromonadales; Succinivibrionaceae; Anaerobiospirillum	Anaerobiospirillum succiniciproducens DSM 6400	Proteobacteria
non-existing	non-existing	NZ_AYEW01000054.1	857	69652	70509	3074	70616	73690	776	73936	74712	-	-	-	-	-	-	-	-	-	-	-	-	Bacteria; Proteobacteria; Gammaproteobacteria; Pseudomonadales; Moraxellaceae; Acinetobacter; Acinetobacter calcoaceticus/baumannii complex	Acinetobacter baumannii UH9907	Proteobacteria
non-existing	non-existing	NZ_AYEX01000088.1	857	69617	70474	3074	70581	73655	776	73901	74677	-	-	-	-	-	-	-	-	-	-	-	-	Bacteria; Proteobacteria; Gammaproteobacteria; Pseudomonadales; Moraxellaceae; Acinetobacter; Acinetobacter calcoaceticus/baumannii complex	Acinetobacter baumannii UH9707	Proteobacteria
non-existing	non-existing	NZ_AYEY01000193.1	857	101336	102193	3074	98155	101229	776	97133	97909	-	-	-	-	-	-	-	-	-	-	-	-	Bacteria; Proteobacteria; Gammaproteobacteria; Pseudomonadales; Moraxellaceae; Acinetobacter; Acinetobacter calcoaceticus/baumannii complex	Acinetobacter baumannii UH9007	Proteobacteria
non-existing	non-existing	NZ_AYEZ01000126.1	857	49974	50831	3074	50938	54012	776	54258	55034	-	-	-	-	-	-	-	-	-	-	-	-	Bacteria; Proteobacteria; Gammaproteobacteria; Pseudomonadales; Moraxellaceae; Acinetobacter; Acinetobacter calcoaceticus/baumannii complex	Acinetobacter baumannii UH8907	Proteobacteria
non-existing	non-existing	NZ_AYFA01000084.1	857	83612	84469	3074	84576	87650	776	87896	88672	-	-	-	-	-	-	-	-	-	-	-	-	Bacteria; Proteobacteria; Gammaproteobacteria; Pseudomonadales; Moraxellaceae; Acinetobacter; Acinetobacter calcoaceticus/baumannii complex	Acinetobacter baumannii UH8807	Proteobacteria
non-existing	non-existing	NZ_AYFC01000025.1	857	83712	84569	3074	84676	87750	776	87996	88772	-	-	-	-	-	-	-	-	-	-	-	-	Bacteria; Proteobacteria; Gammaproteobacteria; Pseudomonadales; Moraxellaceae; Acinetobacter; Acinetobacter calcoaceticus/baumannii complex	Acinetobacter baumannii UH8407	Proteobacteria
non-existing	non-existing	NZ_AYFD01000071.1	857	135856	136713	3074	132675	135749	776	131653	132429	-	-	-	-	-	-	-	-	-	-	-	-	Bacteria; Proteobacteria; Gammaproteobacteria; Pseudomonadales; Moraxellaceae; Acinetobacter; Acinetobacter calcoaceticus/baumannii complex	Acinetobacter baumannii UH8107	Proteobacteria
non-existing	non-existing	NZ_AYFF01000014.1	857	49974	50831	3074	50938	54012	776	54258	55034	-	-	-	-	-	-	-	-	-	-	-	-	Bacteria; Proteobacteria; Gammaproteobacteria; Pseudomonadales; Moraxellaceae; Acinetobacter; Acinetobacter calcoaceticus/baumannii complex	Acinetobacter baumannii UH7807	Proteobacteria
non-existing	non-existing	NZ_AYFG01000191.1	857	20241	21098	3074	21205	24279	776	24525	25301	-	-	-	-	-	-	-	-	-	-	-	-	Bacteria; Proteobacteria; Gammaproteobacteria; Pseudomonadales; Moraxellaceae; Acinetobacter; Acinetobacter calcoaceticus/baumannii complex	Acinetobacter baumannii UH7707	Proteobacteria
non-existing	non-existing	NZ_AYFI01000049.1	857	81000	81857	3074	77819	80893	776	76797	77573	-	-	-	-	-	-	-	-	-	-	-	-	Bacteria; Proteobacteria; Gammaproteobacteria; Pseudomonadales; Moraxellaceae; Acinetobacter; Acinetobacter calcoaceticus/baumannii complex	Acinetobacter baumannii UH7007	Proteobacteria
non-existing	non-existing	NZ_AYFM01000120.1	857	69580	70437	3074	70544	73618	776	73864	74640	-	-	-	-	-	-	-	-	-	-	-	-	Bacteria; Proteobacteria; Gammaproteobacteria; Pseudomonadales; Moraxellaceae; Acinetobacter; Acinetobacter calcoaceticus/baumannii complex	Acinetobacter baumannii UH6107	Proteobacteria
non-existing	non-existing	NZ_AYFN01000053.1	857	49974	50831	3074	50938	54012	776	54258	55034	-	-	-	-	-	-	-	-	-	-	-	-	Bacteria; Proteobacteria; Gammaproteobacteria; Pseudomonadales; Moraxellaceae; Acinetobacter; Acinetobacter calcoaceticus/baumannii complex	Acinetobacter baumannii UH5707	Proteobacteria
non-existing	non-existing	NZ_AYFO01000097.1	857	69641	70498	3074	70605	73679	776	73925	74701	-	-	-	-	-	-	-	-	-	-	-	-	Bacteria; Proteobacteria; Gammaproteobacteria; Pseudomonadales; Moraxellaceae; Acinetobacter; Acinetobacter calcoaceticus/baumannii complex	Acinetobacter baumannii UH5307	Proteobacteria
non-existing	non-existing	NZ_AYFS01000068.1	857	20243	21100	3074	21207	24281	776	24527	25303	-	-	-	-	-	-	-	-	-	-	-	-	Bacteria; Proteobacteria; Gammaproteobacteria; Pseudomonadales; Moraxellaceae; Acinetobacter; Acinetobacter calcoaceticus/baumannii complex	Acinetobacter baumannii UH2907	Proteobacteria
non-existing	non-existing	NZ_AYFT01000200.1	857	20243	21100	3074	21207	24281	776	24527	25303	-	-	-	-	-	-	-	-	-	-	-	-	Bacteria; Proteobacteria; Gammaproteobacteria; Pseudomonadales; Moraxellaceae; Acinetobacter; Acinetobacter calcoaceticus/baumannii complex	Acinetobacter baumannii UH2707	Proteobacteria
non-existing	non-existing	NZ_AYFU01000052.1	857	135594	136451	3074	132413	135487	776	131391	132167	-	-	-	-	-	-	-	-	-	-	-	-	Bacteria; Proteobacteria; Gammaproteobacteria; Pseudomonadales; Moraxellaceae; Acinetobacter; Acinetobacter calcoaceticus/baumannii complex	Acinetobacter baumannii UH2307	Proteobacteria
non-existing	non-existing	NZ_AYFW01000099.1	857	135562	136419	3074	132381	135455	776	131359	132135	-	-	-	-	-	-	-	-	-	-	-	-	Bacteria; Proteobacteria; Gammaproteobacteria; Pseudomonadales; Moraxellaceae; Acinetobacter; Acinetobacter calcoaceticus/baumannii complex	Acinetobacter baumannii UH2107	Proteobacteria
non-existing	non-existing	NZ_AYFX01000066.1	857	135870	136727	3074	132689	135763	776	131667	132443	-	-	-	-	-	-	-	-	-	-	-	-	Bacteria; Proteobacteria; Gammaproteobacteria; Pseudomonadales; Moraxellaceae; Acinetobacter; Acinetobacter calcoaceticus/baumannii complex	Acinetobacter baumannii UH20108	Proteobacteria
non-existing	non-existing	NZ_AYFY01000055.1	857	69669	70526	3074	70633	73707	776	73953	74729	-	-	-	-	-	-	-	-	-	-	-	-	Bacteria; Proteobacteria; Gammaproteobacteria; Pseudomonadales; Moraxellaceae; Acinetobacter; Acinetobacter calcoaceticus/baumannii complex	Acinetobacter baumannii UH19908	Proteobacteria
non-existing	non-existing	NZ_AYGA01000077.1	857	135872	136729	3074	132691	135765	776	131669	132445	-	-	-	-	-	-	-	-	-	-	-	-	Bacteria; Proteobacteria; Gammaproteobacteria; Pseudomonadales; Moraxellaceae; Acinetobacter; Acinetobacter calcoaceticus/baumannii complex	Acinetobacter baumannii UH18608	Proteobacteria
non-existing	non-existing	NZ_AYGD01000034.1	857	69671	70528	3074	70635	73709	776	73955	74731	-	-	-	-	-	-	-	-	-	-	-	-	Bacteria; Proteobacteria; Gammaproteobacteria; Pseudomonadales; Moraxellaceae; Acinetobacter; Acinetobacter calcoaceticus/baumannii complex	Acinetobacter baumannii UH16008	Proteobacteria
non-existing	non-existing	NZ_AYGE01000086.1	857	69660	70517	3074	70624	73698	776	73944	74720	-	-	-	-	-	-	-	-	-	-	-	-	Bacteria; Proteobacteria; Gammaproteobacteria; Pseudomonadales; Moraxellaceae; Acinetobacter; Acinetobacter calcoaceticus/baumannii complex	Acinetobacter baumannii UH15208	Proteobacteria
non-existing	non-existing	NZ_AYGF01000067.1	857	135866	136723	3074	132685	135759	776	131663	132439	-	-	-	-	-	-	-	-	-	-	-	-	Bacteria; Proteobacteria; Gammaproteobacteria; Pseudomonadales; Moraxellaceae; Acinetobacter; Acinetobacter calcoaceticus/baumannii complex	Acinetobacter baumannii UH14508	Proteobacteria
non-existing	non-existing	NZ_AYGG01000023.1	857	69589	70446	3074	70553	73627	776	73873	74649	-	-	-	-	-	-	-	-	-	-	-	-	Bacteria; Proteobacteria; Gammaproteobacteria; Pseudomonadales; Moraxellaceae; Acinetobacter; Acinetobacter calcoaceticus/baumannii complex	Acinetobacter baumannii UH13908	Proteobacteria
non-existing	non-existing	NZ_AYGI01000026.1	857	83745	84602	3074	84709	87783	776	88029	88805	-	-	-	-	-	-	-	-	-	-	-	-	Bacteria; Proteobacteria; Gammaproteobacteria; Pseudomonadales; Moraxellaceae; Acinetobacter; Acinetobacter calcoaceticus/baumannii complex	Acinetobacter baumannii UH12408	Proteobacteria
non-existing	non-existing	NZ_AYGJ01000062.1	857	135592	136449	3074	132411	135485	776	131389	132165	-	-	-	-	-	-	-	-	-	-	-	-	Bacteria; Proteobacteria; Gammaproteobacteria; Pseudomonadales; Moraxellaceae; Acinetobacter; Acinetobacter calcoaceticus/baumannii complex	Acinetobacter baumannii UH12308	Proteobacteria
non-existing	non-existing	NZ_AYGL01000049.1	857	101509	102366	3074	98328	101402	776	97306	98082	-	-	-	-	-	-	-	-	-	-	-	-	Bacteria; Proteobacteria; Gammaproteobacteria; Pseudomonadales; Moraxellaceae; Acinetobacter; Acinetobacter calcoaceticus/baumannii complex	Acinetobacter baumannii UH11608	Proteobacteria
non-existing	non-existing	NZ_AYGM01000163.1	857	135864	136721	3074	132683	135757	776	131661	132437	-	-	-	-	-	-	-	-	-	-	-	-	Bacteria; Proteobacteria; Gammaproteobacteria; Pseudomonadales; Moraxellaceae; Acinetobacter; Acinetobacter calcoaceticus/baumannii complex	Acinetobacter baumannii UH10707	Proteobacteria
non-existing	non-existing	NZ_AYGN01000070.1	857	135872	136729	3074	132691	135765	776	131669	132445	-	-	-	-	-	-	-	-	-	-	-	-	Bacteria; Proteobacteria; Gammaproteobacteria; Pseudomonadales; Moraxellaceae; Acinetobacter; Acinetobacter calcoaceticus/baumannii complex	Acinetobacter baumannii UH10107	Proteobacteria
non-existing	non-existing	NZ_AYGO01000015.1	857	135876	136733	3074	132695	135769	776	131673	132449	-	-	-	-	-	-	-	-	-	-	-	-	Bacteria; Proteobacteria; Gammaproteobacteria; Pseudomonadales; Moraxellaceae; Acinetobacter; Acinetobacter calcoaceticus/baumannii complex	Acinetobacter baumannii UH10007	Proteobacteria
non-existing	non-existing	NZ_AYGP01000008.1	857	101605	102462	3074	98424	101498	776	97402	98178	-	-	-	-	-	-	-	-	-	-	-	-	Bacteria; Proteobacteria; Gammaproteobacteria; Pseudomonadales; Moraxellaceae; Acinetobacter; Acinetobacter calcoaceticus/baumannii complex	Acinetobacter baumannii UH1007	Proteobacteria
non-existing	non-existing	NZ_AYGQ01000118.1	857	101234	102091	3074	98053	101127	776	97031	97807	-	-	-	-	-	-	-	-	-	-	-	-	Bacteria; Proteobacteria; Gammaproteobacteria; Pseudomonadales; Moraxellaceae; Acinetobacter; Acinetobacter calcoaceticus/baumannii complex	Acinetobacter baumannii UH0807	Proteobacteria
non-existing	non-existing	NZ_AYGR01000065.1	857	111424	112281	3074	108243	111317	776	107221	107997	-	-	-	-	-	-	-	-	-	-	-	-	Bacteria; Proteobacteria; Gammaproteobacteria; Pseudomonadales; Moraxellaceae; Acinetobacter; Acinetobacter calcoaceticus/baumannii complex	Acinetobacter baumannii UH0707	Proteobacteria
non-existing	non-existing	NZ_AYGS01000023.1	857	101510	102367	3074	98329	101403	776	97307	98083	-	-	-	-	-	-	-	-	-	-	-	-	Bacteria; Proteobacteria; Gammaproteobacteria; Pseudomonadales; Moraxellaceae; Acinetobacter; Acinetobacter calcoaceticus/baumannii complex	Acinetobacter baumannii UH0207	Proteobacteria
existing	non-existing	NZ_AYOY01000187.1	857	52857	53714	2615	49777	52392	674	48866	49540	-	-	-	1826	46992	48818	1526	45391	46917	5306	40047	45353	Bacteria; Proteobacteria; Alphaproteobacteria; Sphingomonadales; Sphingomonadaceae; Sphingobium	Sphingobium sp. C100	Proteobacteria
non-existing	non-existing	NZ_AYWQ01000003.1	812	10579	11391	3032	11463	14495	770	14825	15595	-	-	-	-	-	-	-	-	-	-	-	-	Bacteria; Proteobacteria; Alphaproteobacteria; Rhizobiales; Phyllobacteriaceae; Mesorhizobium	Mesorhizobium sp. LNHC229A00	Proteobacteria
existing	non-existing	NZ_AYWZ01000016.1	833	177327	178160	3131	178244	181375	770	181642	182412	-	-	-	1811	166875	168686	1514	168698	170212	5234	170305	175539	Bacteria; Proteobacteria; Alphaproteobacteria; Rhizobiales; Phyllobacteriaceae; Mesorhizobium	Mesorhizobium sp. L2C066B000	Proteobacteria
non-existing	non-existing	NZ_AZVS01000001.1	878	82557	83435	3047	83503	86550	776	86858	87634	-	-	-	-	-	-	-	-	-	-	-	-	Bacteria; Proteobacteria; Gammaproteobacteria; Pseudomonadales; Pseudomonadaceae; Pseudomonas	Pseudomonas sp. LAIL14HWK12:I12	Proteobacteria
non-existing	non-existing	NZ_BADW01000059.1	914	11833	12747	3113	8694	11807	812	7553	8365	-	-	-	-	-	-	-	-	-	-	-	-	Bacteria; Proteobacteria; Gammaproteobacteria; Alteromonadales; Pseudoalteromonadaceae; Pseudoalteromonas	Pseudoalteromonas sp. BSi20439	Proteobacteria
non-existing	non-existing	NZ_BAGA01000184.1	896	44424	45320	3215	45581	48796	641	49171	49812	-	-	-	-	-	-	-	-	-	-	-	-	Bacteria; Actinobacteria; Corynebacteriales; Nocardiaceae; Nocardia	Nocardia higoensis NBRC 100133	Actinobacteria
non-existing	non-existing	NZ_BAJC01000002.1	852	152003	152855	2495	149411	151906	1037	147754	148791	-	-	-	-	-	-	-	-	-	-	-	-	Bacteria; Bacteroidetes; Bacteroidia; Bacteroidales; Prevotellaceae; Prevotella	Prevotella oris DSM 18711 = JCM 12252	Bacteroidetes
non-existing	non-existing	NZ_BAKG01000012.1	836	60046	60882	2738	60881	63619	320	64783	65103	-	-	-	-	-	-	-	-	-	-	-	-	Bacteria; Bacteroidetes; Bacteroidia; Bacteroidales; Prevotellaceae; Prevotella	Prevotella dentasini JCM 15908	Bacteroidetes
non-existing	non-existing	NZ_BASB01000046.1	857	136251	137108	3074	133070	136144	776	132048	132824	-	-	-	-	-	-	-	-	-	-	-	-	Bacteria; Proteobacteria; Gammaproteobacteria; Pseudomonadales; Moraxellaceae; Acinetobacter; Acinetobacter calcoaceticus/baumannii complex	Acinetobacter baumannii MRY10-0558	Proteobacteria
non-existing	non-existing	NZ_BATR01000016.1	905	64337	65242	3050	61105	64155	566	60170	60736	-	-	-	-	-	-	-	-	-	-	-	-	Bacteria; Verrucomicrobia; Verrucomicrobiae; Verrucomicrobiales; Verrucomicrobiaceae; Verrucomicrobium	Verrucomicrobium sp. BvORR106	Verrucomicrobia
non-existing	existing	NZ_BAUJ01000010.1	962	66026	66988	3338	66994	70332	842	70428	71270	1862	63819	65681	-	-	-	-	-	-	-	-	-	Bacteria; Proteobacteria; Gammaproteobacteria; Vibrionales; Vibrionaceae; Vibrio	Vibrio halioticoli NBRC 102217	Proteobacteria
non-existing	non-existing	NZ_BAWS01000026.1	869	18350	19219	3152	15152	18304	671	14345	15016	-	-	-	-	-	-	-	-	-	-	-	-	Bacteria; Cyanobacteria; Synechococcales; Synechococcaceae; Synechococcus	Synechococcus sp. NKBG042902	Cyanobacteria
non-existing	non-existing	NZ_BAZW01000015.1	881	38379	39260	2948	39247	42195	1022	42543	43565	-	-	-	-	-	-	-	-	-	-	-	-	Bacteria; Bacteroidetes; Bacteroidia; Marinilabiliales; Marinilabiliaceae; Geofilum	Geofilum rubicundum JCM 15548	Bacteroidetes
non-existing	non-existing	NZ_BBCE01000003.1	761	147654	148415	2977	148686	151663	569	151985	152554	-	-	-	-	-	-	-	-	-	-	-	-	Bacteria; Firmicutes; Clostridia; Clostridiales; Syntrophomonadaceae; Syntrophomonas	Syntrophomonas palmitatica JCM 14374	Firmicutes
non-existing	non-existing	NZ_BBCK01000001.1	866	64974	65840	2261	66863	69124	557	69360	69917	-	-	-	-	-	-	-	-	-	-	-	-	Bacteria; Proteobacteria; Gammaproteobacteria; Methylococcales; Methylococcaceae; Methylomonas	Methylomonas koyamae JCM 16701	Proteobacteria
non-existing	non-existing	NZ_BBJG01000041.1	719	105272	105991	2702	106686	109388	656	109657	110313	-	-	-	-	-	-	-	-	-	-	-	-	Bacteria; Proteobacteria; Betaproteobacteria; Burkholderiales; Burkholderiaceae; Burkholderia	Burkholderia gladioli NBRC 13700	Proteobacteria
existing	non-existing	NZ_BBJS01000043.1	791	146510	147301	3239	143119	146358	611	142194	142805	-	-	-	1748	140275	142023	1484	138665	140149	5207	133425	138632	Bacteria; Proteobacteria; Alphaproteobacteria; Sphingomonadales; Sphingomonadaceae; Sphingomonas	Sphingomonas paucimobilis NBRC 13935	Proteobacteria
non-existing	existing	NZ_BBVS01000014.1	842	3554	4396	3059	4471	7530	770	7839	8609	2306	8697	11003	-	-	-	-	-	-	-	-	-	Bacteria; Proteobacteria; Gammaproteobacteria; Enterobacterales; Enterobacteriaceae; Escherichia	Escherichia albertii CB9791	Proteobacteria
non-existing	existing	NZ_BBVY01000012.1	842	73975	74817	3059	70841	73900	770	69762	70532	2306	67368	69674	-	-	-	-	-	-	-	-	-	Bacteria; Proteobacteria; Gammaproteobacteria; Enterobacterales; Enterobacteriaceae; Escherichia	Escherichia albertii EC05-81	Proteobacteria
non-existing	existing	NZ_BCMK01000119.1	896	15360	16256	2798	16535	19333	659	20101	20760	2177	21490	23667	-	-	-	-	-	-	-	-	-	Bacteria; Actinobacteria; Streptomycetales; Streptomycetaceae; Streptomyces	Streptomyces acidiscabies a10	Actinobacteria
non-existing	existing	NZ_BCMM01000043.1	896	82612	83508	2798	79535	82333	659	78108	78767	2177	75201	77378	-	-	-	-	-	-	-	-	-	Bacteria; Actinobacteria; Streptomycetales; Streptomycetaceae; Streptomyces	Streptomyces scabiei S58	Actinobacteria
non-existing	non-existing	NZ_BCQT01000036.1	869	9131	10000	2852	10411	13263	725	13923	14648	-	-	-	-	-	-	-	-	-	-	-	-	Bacteria; Actinobacteria; Streptosporangiales; Thermomonosporaceae; Actinomadura	Actinomadura macra NBRC 14102	Actinobacteria
non-existing	existing	NZ_BCUP01000001.1	962	918059	919021	3338	914715	918053	842	913777	914619	1862	919366	921228	-	-	-	-	-	-	-	-	-	Bacteria; Proteobacteria; Gammaproteobacteria; Vibrionales; Vibrionaceae; Vibrio	Vibrio halioticoli IAM 14596	Proteobacteria
non-existing	non-existing	NZ_BCWE01000002.1	773	91991	92764	2996	88723	91719	560	87822	88382	-	-	-	-	-	-	-	-	-	-	-	-	Bacteria; Firmicutes; Clostridia; Clostridiales; Peptococcaceae; Desulfofarcimen	Desulfofarcimen intricatum NBRC 109411	Firmicutes
non-existing	non-existing	NZ_BCYW01000037.1	926	12675	13601	2882	9613	12495	764	8507	9271	-	-	-	-	-	-	-	-	-	-	-	-	Bacteria; Proteobacteria; Alphaproteobacteria; Sphingomonadales; Sphingomonadaceae; Sphingomonas	Sphingomonas koreensis NBRC 16723	Proteobacteria
non-existing	non-existing	NZ_BDCU01000040.1	896	9773	10669	3215	10924	14139	641	14514	15155	-	-	-	-	-	-	-	-	-	-	-	-	Bacteria; Actinobacteria; Corynebacteriales; Nocardiaceae; Nocardia	Nocardia fusca NBRC 14340	Actinobacteria
non-existing	non-existing	NZ_BDPZ01000014.1	848	45961	46809	3041	46859	49900	773	50223	50996	-	-	-	-	-	-	-	-	-	-	-	-	Bacteria; Proteobacteria; Gammaproteobacteria; Enterobacterales; Enterobacteriaceae; Escherichia	Escherichia coli E998	Proteobacteria
non-existing	non-existing	NZ_BEWI01000030.1	845	556629	557474	3104	557561	560665	764	562174	562938	-	-	-	-	-	-	-	-	-	-	-	-	Bacteria; Proteobacteria; Alphaproteobacteria; Sphingomonadales; Sphingomonadaceae; Sphingobium	Sphingobium fuliginis OMI	Proteobacteria
non-existing	non-existing	NZ_CAKA01000045.1	857	40120	40977	3074	41084	44158	776	44404	45180	-	-	-	-	-	-	-	-	-	-	-	-	Bacteria; Proteobacteria; Gammaproteobacteria; Pseudomonadales; Moraxellaceae; Acinetobacter; Acinetobacter calcoaceticus/baumannii complex	Acinetobacter baumannii ABIsac_ColiS	Proteobacteria
non-existing	non-existing	NZ_CAKB01000014.1	857	12240	13097	3074	13204	16278	776	16524	17300	-	-	-	-	-	-	-	-	-	-	-	-	Bacteria; Proteobacteria; Gammaproteobacteria; Pseudomonadales; Moraxellaceae; Acinetobacter; Acinetobacter calcoaceticus/baumannii complex	Acinetobacter baumannii ABIsac_ColiR	Proteobacteria
non-existing	existing	NZ_CANU01000061.1	968	253433	254401	3353	254414	257767	821	257863	258684	1844	251355	253199	-	-	-	-	-	-	-	-	-	Bacteria; Proteobacteria; Gammaproteobacteria; Vibrionales; Vibrionaceae; Vibrio	Vibrio nigripulchritudo BLFn1	Proteobacteria
non-existing	existing	NZ_CANV01000001.1	968	253433	254401	3353	254414	257767	821	257863	258684	1844	251355	253199	-	-	-	-	-	-	-	-	-	Bacteria; Proteobacteria; Gammaproteobacteria; Vibrionales; Vibrionaceae; Vibrio	Vibrio nigripulchritudo ENn2	Proteobacteria
non-existing	existing	NZ_CAOB01000085.1	968	235511	236479	3353	236492	239845	821	239941	240762	1844	233433	235277	-	-	-	-	-	-	-	-	-	Bacteria; Proteobacteria; Gammaproteobacteria; Vibrionales; Vibrionaceae; Vibrio	Vibrio nigripulchritudo SFn27	Proteobacteria
non-existing	existing	NZ_CAOD01000119.1	968	253433	254401	3353	254414	257767	821	257863	258684	1844	251355	253199	-	-	-	-	-	-	-	-	-	Bacteria; Proteobacteria; Gammaproteobacteria; Vibrionales; Vibrionaceae; Vibrio	Vibrio nigripulchritudo SFn135	Proteobacteria
existing	non-existing	NZ_CCKH01000054.1	842	92902	93744	3071	93820	96891	869	97142	98011	-	-	-	1706	98821	100527	1451	100670	102121	5139	101231	106370	Bacteria; Proteobacteria; Gammaproteobacteria; Vibrionales; Vibrionaceae; Vibrio	Vibrio sp. J2-29	Proteobacteria
non-existing	existing	NZ_CDHL01000014.1	941	194290	195231	3341	190931	194272	821	190011	190832	1550	195855	197405	-	-	-	-	-	-	-	-	-	Bacteria; Proteobacteria; Gammaproteobacteria; Enterobacterales; Enterobacteriaceae; Citrobacter	Citrobacter pasteurii CIP 55.13	Proteobacteria
existing	non-existing	NZ_CGEZ01000008.1	824	11084	11908	3164	11982	15146	776	15349	16125	-	-	-	1838	27788	29626	1526	26256	27782	5399	20836	26235	Bacteria; Proteobacteria; Betaproteobacteria; Burkholderiales; Burkholderiaceae; Burkholderia; pseudomallei group	Burkholderia pseudomallei DB30729/00	Proteobacteria
non-existing	non-existing	NZ_CH959307.1	881	891179	892060	3041	888027	891068	761	886927	887688	-	-	-	-	-	-	-	-	-	-	-	-	Bacteria; Proteobacteria; Alphaproteobacteria; Sphingomonadales; Sphingomonadaceae; Sphingomonas	Sphingomonas sp. SKA58	Proteobacteria
non-existing	non-existing	NZ_CM000913.1	818	2955353	2956171	3098	2951784	2954882	641	2950792	2951433	-	-	-	-	-	-	-	-	-	-	-	-	Bacteria; Actinobacteria; Streptomycetales; Streptomycetaceae; Streptomyces	Streptomyces clavuligerus ATCC 27064	Actinobacteria
existing	non-existing	NZ_CM001438.1	818	469779	470597	3275	470665	473940	776	474041	474817	-	-	-	1835	486531	488366	1496	484990	486486	5372	479597	484969	Bacteria; Proteobacteria; Betaproteobacteria; Burkholderiales	Burkholderiales bacterium JOSHI_001	Proteobacteria
existing	non-existing	NZ_CM001633.1	851	3999844	4000695	3212	4000728	4003940	695	4004312	4005007	-	-	-	1793	4005711	4007504	1514	4007558	4009072	5291	4009084	4014375	Bacteria; Cyanobacteria; Oscillatoriophycideae; Oscillatoriales; unclassified Oscillatoriales	Oscillatoriales cyanobacterium JSC-12	Cyanobacteria
non-existing	non-existing	NZ_CM001775.1	827	2926751	2927578	2477	2922680	2925157	686	2916858	2917544	-	-	-	-	-	-	-	-	-	-	-	-	Bacteria; Cyanobacteria; Oscillatoriophycideae; Chroococcales; Chroococcaceae; Geminocystis	Geminocystis herdmanii PCC 6308	Cyanobacteria
non-existing	non-existing	NZ_CM003596.1	887	703693	704580	3212	704782	707994	767	708153	708920	-	-	-	-	-	-	-	-	-	-	-	-	Bacteria; Proteobacteria; Gammaproteobacteria; Pseudomonadales; Moraxellaceae; Psychrobacter	Psychrobacter sp. P11G3	Proteobacteria
existing	non-existing	NZ_CP013346.1	851	105706	106557	3029	102638	105667	770	101535	102305	-	-	-	1817	52673	54490	1493	54532	56025	5408	56034	61442	Bacteria; Proteobacteria; Alphaproteobacteria; Sphingomonadales; Sphingomonadaceae; Sphingopyxis	Sphingopyxis macrogoltabida 203N plasmid unnamed2	Proteobacteria
non-existing	non-existing	NZ_CP019685.1	773	935996	936769	2657	936948	939605	779	940141	940920	-	-	-	-	-	-	-	-	-	-	-	-	Bacteria; Proteobacteria; Epsilonproteobacteria; Campylobacterales; Campylobacteraceae; Campylobacter	Campylobacter sputorum RM8705	Proteobacteria
non-existing	non-existing	NZ_CP024696.1	812	2125832	2126644	2726	2123056	2125782	323	2121560	2121883	-	-	-	-	-	-	-	-	-	-	-	-	Bacteria; Bacteroidetes; Bacteroidia; Bacteroidales; Prevotellaceae; Prevotella	Prevotella intermedia KCOM 2033	Bacteroidetes
existing	non-existing	NZ_CQBJ01000001.1	821	380572	381393	3041	381470	384511	773	384834	385607	-	-	-	1703	393042	394745	1490	391375	392865	5219	385976	391195	Bacteria; Proteobacteria; Gammaproteobacteria; Enterobacterales; Yersiniaceae; Yersinia	Yersinia pseudotuberculosis 1231	Proteobacteria
non-existing	non-existing	NZ_CYYO01000008.1	815	157432	158247	2483	154833	157316	374	153145	153519	-	-	-	-	-	-	-	-	-	-	-	-	Bacteria; Bacteroidetes; Bacteroidia; Bacteroidales; Bacteroidaceae; Bacteroides	Bacteroides uniformis 2789STDY5608864	Bacteroidetes
non-existing	non-existing	NZ_CZAI01000021.1	809	10206	11015	2633	7451	10084	356	5918	6274	-	-	-	-	-	-	-	-	-	-	-	-	Bacteria; Bacteroidetes; Bacteroidia; Bacteroidales; Bacteroidaceae; Bacteroides	Bacteroides caccae 2789STDY5834880	Bacteroidetes
non-existing	non-existing	NZ_CZWD01000073.1	857	135757	136614	3074	132576	135650	776	131554	132330	-	-	-	-	-	-	-	-	-	-	-	-	Bacteria; Proteobacteria; Gammaproteobacteria; Pseudomonadales; Moraxellaceae; Acinetobacter; Acinetobacter calcoaceticus/baumannii complex	Acinetobacter baumannii isolate BAL 062	Proteobacteria
non-existing	non-existing	NZ_CZWF01000087.1	857	46577	47434	3074	43396	46470	776	42374	43150	-	-	-	-	-	-	-	-	-	-	-	-	Bacteria; Proteobacteria; Gammaproteobacteria; Pseudomonadales; Moraxellaceae; Acinetobacter; Acinetobacter calcoaceticus/baumannii complex	Acinetobacter baumannii isolate BAL 242	Proteobacteria
non-existing	non-existing	NZ_DF850488.1	923	580615	581538	3209	581568	584777	764	584963	585727	-	-	-	-	-	-	-	-	-	-	-	-	Bacteria; Proteobacteria; Alphaproteobacteria; Sphingomonadales; Sphingomonadaceae; Novosphingobium	Novosphingobium sp. MBES04	Proteobacteria
non-existing	existing	NZ_DS989846.1	845	53972	54817	3239	54844	58083	731	58668	59399	2291	59479	61770	-	-	-	-	-	-	-	-	-	Bacteria; Cyanobacteria; Oscillatoriophycideae; Oscillatoriales; Coleofasciculaceae; Coleofasciculus	Coleofasciculus chthonoplastes PCC 7420	Cyanobacteria
non-existing	non-existing	NZ_FJWV01000003.1	824	267222	268046	3158	263975	267133	776	262997	263773	-	-	-	-	-	-	-	-	-	-	-	-	Bacteria; Proteobacteria; Gammaproteobacteria; Enterobacterales; Enterobacteriaceae; Enterobacter; Enterobacter cloacae complex	Enterobacter cloacae e1069	Proteobacteria
non-existing	non-existing	NZ_FJXP01000002.1	824	267205	268029	3158	263958	267116	776	262980	263756	-	-	-	-	-	-	-	-	-	-	-	-	Bacteria; Proteobacteria; Gammaproteobacteria; Enterobacterales; Enterobacteriaceae; Enterobacter; Enterobacter cloacae complex	Enterobacter cloacae e1163	Proteobacteria
non-existing	non-existing	NZ_FJYT01000002.1	824	136608	137432	3158	137521	140679	776	140881	141657	-	-	-	-	-	-	-	-	-	-	-	-	Bacteria; Proteobacteria; Gammaproteobacteria; Enterobacterales; Enterobacteriaceae; Enterobacter; Enterobacter cloacae complex	Enterobacter cloacae e1391	Proteobacteria
non-existing	non-existing	NZ_FKAG01000004.1	824	126209	127033	3158	127122	130280	776	130482	131258	-	-	-	-	-	-	-	-	-	-	-	-	Bacteria; Proteobacteria; Gammaproteobacteria; Enterobacterales; Enterobacteriaceae; Enterobacter; Enterobacter cloacae complex	Enterobacter cloacae e1697	Proteobacteria
non-existing	non-existing	NZ_FKAW01000002.1	824	264259	265083	3158	261012	264170	776	260034	260810	-	-	-	-	-	-	-	-	-	-	-	-	Bacteria; Proteobacteria; Gammaproteobacteria; Enterobacterales; Enterobacteriaceae; Enterobacter; Enterobacter cloacae complex	Enterobacter cloacae e1831	Proteobacteria
non-existing	non-existing	NZ_FKCX01000003.1	824	267180	268004	3158	263933	267091	776	262955	263731	-	-	-	-	-	-	-	-	-	-	-	-	Bacteria; Proteobacteria; Gammaproteobacteria; Enterobacterales; Enterobacteriaceae; Enterobacter; Enterobacter cloacae complex	Enterobacter cloacae e2140	Proteobacteria
non-existing	non-existing	NZ_FKDV01000002.1	824	267927	268751	3158	264680	267838	776	263702	264478	-	-	-	-	-	-	-	-	-	-	-	-	Bacteria; Proteobacteria; Gammaproteobacteria; Enterobacterales; Enterobacteriaceae; Enterobacter; Enterobacter cloacae complex	Enterobacter cloacae e380	Proteobacteria
non-existing	non-existing	NZ_FKEF01000002.1	824	335616	336440	3158	332369	335527	776	331391	332167	-	-	-	-	-	-	-	-	-	-	-	-	Bacteria; Proteobacteria; Gammaproteobacteria; Enterobacterales; Enterobacteriaceae; Enterobacter; Enterobacter cloacae complex	Enterobacter cloacae e440	Proteobacteria
non-existing	non-existing	NZ_FKFA01000003.1	824	267203	268027	3158	263956	267114	776	262978	263754	-	-	-	-	-	-	-	-	-	-	-	-	Bacteria; Proteobacteria; Gammaproteobacteria; Enterobacterales; Enterobacteriaceae; Enterobacter; Enterobacter cloacae complex	Enterobacter cloacae e572	Proteobacteria
non-existing	non-existing	NZ_FKFI01000002.1	824	192540	193364	3158	193453	196611	776	196813	197589	-	-	-	-	-	-	-	-	-	-	-	-	Bacteria; Proteobacteria; Gammaproteobacteria; Enterobacterales; Enterobacteriaceae; Enterobacter; Enterobacter cloacae complex	Enterobacter cloacae e615	Proteobacteria
non-existing	non-existing	NZ_FLQP01000011.1	962	14154	15116	3335	10805	14140	821	9888	10709	-	-	-	-	-	-	-	-	-	-	-	-	Bacteria; Proteobacteria; Gammaproteobacteria; Vibrionales; Vibrionaceae; Vibrio	Vibrio atlanticus CECT 7223	Proteobacteria
non-existing	non-existing	NZ_FLTX01000036.1	824	128540	129364	3170	129429	132599	776	132802	133578	-	-	-	-	-	-	-	-	-	-	-	-	Bacteria; Proteobacteria; Gammaproteobacteria; Xanthomonadales; Xanthomonadaceae; Xanthomonas	Xanthomonas bromi isolate LMG947	Proteobacteria
non-existing	non-existing	NZ_FMSV02000511.1	902	14666	15568	3008	11463	14471	623	9516	10139	-	-	-	-	-	-	-	-	-	-	-	-	Bacteria; Proteobacteria; Gammaproteobacteria; Thiotrichales; unclassified Thiotrichales (miscellaneous)	Thiotrichales bacterium HS_08 isolate MBHS1	Proteobacteria
existing	non-existing	NZ_FMZW01000007.1	818	154359	155177	3230	151047	154277	761	150119	150880	-	-	-	1817	139434	141251	1484	141309	142793	5246	142856	148102	Bacteria; Proteobacteria; Alphaproteobacteria; Rhizobiales; Bradyrhizobiaceae; Bradyrhizobium	Bradyrhizobium sp. R5	Proteobacteria
non-existing	non-existing	NZ_FNAI01000013.1	878	75687	76565	3242	76680	79922	635	84739	85374	-	-	-	-	-	-	-	-	-	-	-	-	Bacteria; Bacteroidetes; Sphingobacteriia; Sphingobacteriales; Sphingobacteriaceae; Mucilaginibacter	Mucilaginibacter pineti 47C3B	Bacteroidetes
non-existing	non-existing	NZ_FNBQ01000006.1	842	91958	92800	2201	92877	95078	302	96673	96975	-	-	-	-	-	-	-	-	-	-	-	-	Bacteria; Bacteroidetes; Bacteroidia; Bacteroidales	Bacteroidales bacterium KHT7	Bacteroidetes
non-existing	non-existing	NZ_FNCW01000003.1	830	148204	149034	3008	149150	152158	974	152268	153242	-	-	-	-	-	-	-	-	-	-	-	-	Bacteria; Bacteroidetes; Flavobacteriia; Flavobacteriales; Flavobacteriaceae; Psychroflexus	Psychroflexus sediminis DSM 19803	Bacteroidetes
non-existing	non-existing	NZ_FNGA01000002.1	815	258407	259222	2996	259446	262442	635	262786	263421	-	-	-	-	-	-	-	-	-	-	-	-	Bacteria; Proteobacteria; Deltaproteobacteria; Desulfovibrionales; Desulfovibrionaceae; Desulfovibrio	Desulfovibrio ferrireducens DSM 16995	Proteobacteria
non-existing	non-existing	NZ_FNGS01000003.1	848	400658	401506	3080	397525	400605	1049	396221	397270	-	-	-	-	-	-	-	-	-	-	-	-	Bacteria; Bacteroidetes; Cytophagia; Cytophagales; Cytophagaceae; Siphonobacter	Siphonobacter aquaeclarae DSM 21668	Bacteroidetes
existing	non-existing	NZ_FNHS01000003.1	887	64570	65457	2438	62096	64534	683	60550	61233	-	-	-	1862	58639	60501	1544	57011	58555	5339	51621	56960	Bacteria; Proteobacteria; Alphaproteobacteria; Rhizobiales; Methylobacteriaceae; Methylobacterium	Methylobacterium phyllostachyos BL47	Proteobacteria
non-existing	non-existing	NZ_FNIE01000002.1	905	508055	508960	3257	509221	512478	641	512796	513437	-	-	-	-	-	-	-	-	-	-	-	-	Bacteria; Actinobacteria; Streptomycetales; Streptomycetaceae; Streptomyces	Streptomyces guanduensis CGMCC 4.2022	Actinobacteria
non-existing	existing	NZ_FNNI01000004.1	848	232161	233009	3095	228991	232086	764	227868	228632	2165	225588	227753	-	-	-	-	-	-	-	-	-	Bacteria; Proteobacteria; Gammaproteobacteria; Oceanospirillales; Halomonadaceae; Aidingimonas	Aidingimonas halophila DSM 19219	Proteobacteria
existing	non-existing	NZ_FNPT01000020.1	887	37237	38124	3134	38135	41269	647	41496	42143	-	-	-	1835	27050	28885	1532	28891	30423	5345	30453	35798	Bacteria; Proteobacteria; Gammaproteobacteria; Xanthomonadales; Xanthomonadaceae; Lysobacter	Lysobacter sp. yr284	Proteobacteria
non-existing	non-existing	NZ_FNQQ01000010.1	836	67998	68834	2726	65261	67987	320	63777	64097	-	-	-	-	-	-	-	-	-	-	-	-	Bacteria; Bacteroidetes; Bacteroidia; Bacteroidales; Prevotellaceae; Prevotella	Prevotella bryantii KHPX14	Bacteroidetes
existing	non-existing	NZ_FNRH01000009.1	848	84956	85804	3077	85894	88971	764	89298	90062	-	-	-	1694	90164	91858	1550	92017	93567	5018	93900	98918	Bacteria; Proteobacteria; Alphaproteobacteria; Rhizobiales; Hyphomicrobiaceae; Pelagibacterium	Pelagibacterium sp. H642	Proteobacteria
non-existing	existing	NZ_FNSG01000001.1	839	5303609	5304448	3110	5304919	5308029	725	5308446	5309171	2258	5299604	5301862	-	-	-	-	-	-	-	-	-	Bacteria; Actinobacteria; Streptomycetales; Streptomycetaceae; Streptomyces	Streptomyces sp. 2112.2	Actinobacteria
non-existing	existing	NZ_FNSJ01000001.1	839	1367843	1368682	2369	1369153	1371522	551	1372680	1373231	2264	1363838	1366102	-	-	-	-	-	-	-	-	-	Bacteria; Actinobacteria; Streptomycetales; Streptomycetaceae; Streptomyces	Streptomyces sp. 2314.4	Actinobacteria
non-existing	non-existing	NZ_FNUT01000002.1	641	115841	116482	2885	112633	115518	1043	111293	112336	-	-	-	-	-	-	-	-	-	-	-	-	Bacteria; Bacteroidetes; Sphingobacteriia; Sphingobacteriales; Sphingobacteriaceae; Sphingobacterium	Sphingobacterium lactis DSM 22361	Bacteroidetes
non-existing	existing	NZ_FNVG01000008.1	929	178893	179822	3359	175503	178862	821	174588	175409	1799	180097	181896	-	-	-	-	-	-	-	-	-	Bacteria; Proteobacteria; Gammaproteobacteria; Vibrionales; Vibrionaceae; Vibrio	Vibrio hangzhouensis CGMCC 1.7062	Proteobacteria
existing	non-existing	NZ_FNYQ01000011.1	821	6722	7543	3164	7614	10778	776	10978	11754	-	-	-	1742	23482	25224	1526	21851	23377	5390	16440	21830	Bacteria; Proteobacteria; Gammaproteobacteria; Pseudomonadales; Pseudomonadaceae; Azotobacter	Azotobacter beijerinckii DSM 373	Proteobacteria
existing	non-existing	NZ_FOAC01000006.1	833	15841	16674	3152	16767	19919	764	20228	20992	-	-	-	1823	21077	22900	1511	22909	24420	5333	24429	29762	Bacteria; Proteobacteria; Alphaproteobacteria; Rhodobacterales; Rhodobacteraceae; Roseovarius	Roseovarius nanhaiticus CGMCC 1.10961	Proteobacteria
non-existing	non-existing	NZ_FOAE01000007.1	854	299183	300037	3014	296083	299097	758	294990	295748	-	-	-	-	-	-	-	-	-	-	-	-	Bacteria; Proteobacteria; Gammaproteobacteria; Pseudomonadales; Pseudomonadaceae; Pseudomonas	Pseudomonas sp. NFACC41-3	Proteobacteria
non-existing	non-existing	NZ_FOAX01000005.1	860	20530	21390	3245	17214	20459	770	16337	17107	-	-	-	-	-	-	-	-	-	-	-	-	Bacteria; Proteobacteria; Gammaproteobacteria; Xanthomonadales; Xanthomonadaceae; Pseudoxanthomonas	Pseudoxanthomonas sp. GM95	Proteobacteria
non-existing	non-existing	NZ_FOFO01000018.1	887	11076	11963	1850	12509	14359	674	15375	16049	-	-	-	-	-	-	-	-	-	-	-	-	Bacteria; Proteobacteria; Gammaproteobacteria; Chromatiales; Ectothiorhodospiraceae; Ectothiorhodospira	Ectothiorhodospira magna B7-7	Proteobacteria
non-existing	non-existing	NZ_FOFZ01000009.1	884	56315	57199	2825	53383	56208	1025	51992	53017	-	-	-	-	-	-	-	-	-	-	-	-	Bacteria; Bacteroidetes; Flavobacteriia; Flavobacteriales; Flavobacteriaceae; Flavobacterium	Flavobacterium frigoris DSM 15719	Bacteroidetes
non-existing	non-existing	NZ_FOGE01000004.1	854	55051	55905	3077	55944	59021	770	59294	60064	-	-	-	-	-	-	-	-	-	-	-	-	Bacteria; Proteobacteria; Alphaproteobacteria; Sphingomonadales; Sphingomonadaceae; Sphingobium	Sphingobium sp. YR768	Proteobacteria
non-existing	non-existing	NZ_FOJB01000001.1	815	1092985	1093800	3071	1093877	1096948	767	1097289	1098056	-	-	-	-	-	-	-	-	-	-	-	-	Bacteria; Proteobacteria; Alphaproteobacteria; Rhodobacterales; Rhodobacteraceae; Aliiroseovarius	Aliiroseovarius sediminilitoris DSM 29439	Proteobacteria
non-existing	non-existing	NZ_FOLE01000013.1	830	7385	8215	2969	8256	11225	1034	11543	12577	-	-	-	-	-	-	-	-	-	-	-	-	Bacteria; Bacteroidetes; Cytophagia; Cytophagales; Cytophagaceae; Flexibacter	Flexibacter flexilis DSM 6793	Bacteroidetes
non-existing	non-existing	NZ_FOLH01000001.1	842	621211	622053	3092	622131	625223	764	625540	626304	-	-	-	-	-	-	-	-	-	-	-	-	Bacteria; Proteobacteria; Gammaproteobacteria; Oceanospirillales; Marinospirillum	Marinospirillum celere DSM 18438	Proteobacteria
non-existing	non-existing	NZ_FOMQ01000011.1	863	154717	155580	3260	155642	158902	776	159006	159782	-	-	-	-	-	-	-	-	-	-	-	-	Bacteria; Proteobacteria; Betaproteobacteria; Burkholderiales; Comamonadaceae; Acidovorax	Acidovorax konjaci DSM 7481	Proteobacteria
non-existing	non-existing	NZ_FONR01000018.1	815	38829	39644	3221	35275	38496	641	34256	34897	-	-	-	-	-	-	-	-	-	-	-	-	Bacteria; Actinobacteria; Streptomycetales; Streptomycetaceae; Streptomyces	Streptomyces mirabilis OK461	Actinobacteria
non-existing	non-existing	NZ_FOQW01000017.1	860	6259	7119	3008	7260	10268	764	10613	11377	-	-	-	-	-	-	-	-	-	-	-	-	Bacteria; Proteobacteria; Alphaproteobacteria; Rhizobiales; Methylobacteriaceae; Methylobacterium	Methylobacterium brachiatum 111MFTsu3.1M4	Proteobacteria
non-existing	non-existing	NZ_FOXP01000007.1	938	161011	161949	3113	161982	165095	764	165470	166234	-	-	-	-	-	-	-	-	-	-	-	-	Bacteria; Proteobacteria; Alphaproteobacteria; Sphingomonadales; Sphingomonadaceae; Sphingomonas	Sphingomonas rubra CGMCC 1.9113	Proteobacteria
non-existing	non-existing	NZ_FOXS01000003.1	806	516788	517594	2192	514159	516351	1019	512401	513420	-	-	-	-	-	-	-	-	-	-	-	-	Bacteria; Bacteroidetes; Cytophagia; Cytophagales; Hymenobacteraceae; Siccationidurans	Siccationidurans arizonensis OR362-8,ATCC BAA-1266,JCM 13504	Bacteroidetes
non-existing	non-existing	NZ_FPAP01000001.1	896	1192511	1193407	2858	1193520	1196378	1031	1196687	1197718	-	-	-	-	-	-	-	-	-	-	-	-	Bacteria; Bacteroidetes; Flavobacteriia; Flavobacteriales; Flavobacteriaceae; Chryseobacterium	Chryseobacterium formosense DSM 17452	Bacteroidetes
non-existing	non-existing	NZ_FPCB01000012.1	917	47585	48502	3074	44418	47492	764	43264	44028	-	-	-	-	-	-	-	-	-	-	-	-	Bacteria; Proteobacteria; Alphaproteobacteria; Rhizobiales; Methylobacteriaceae; Methylobacterium	Methylobacterium sp. 174MFSha1.1	Proteobacteria
non-existing	non-existing	NZ_FPEF01000023.1	857	80946	81803	3074	77765	80839	776	76743	77519	-	-	-	-	-	-	-	-	-	-	-	-	Bacteria; Proteobacteria; Gammaproteobacteria; Pseudomonadales; Moraxellaceae; Acinetobacter; Acinetobacter calcoaceticus/baumannii complex	Acinetobacter baumannii ABE12_M	Proteobacteria
non-existing	non-existing	NZ_FPEK01000013.1	857	83696	84553	3074	84660	87734	776	87980	88756	-	-	-	-	-	-	-	-	-	-	-	-	Bacteria; Proteobacteria; Gammaproteobacteria; Pseudomonadales; Moraxellaceae; Acinetobacter; Acinetobacter calcoaceticus/baumannii complex	Acinetobacter baumannii Ab20	Proteobacteria
non-existing	non-existing	NZ_FPEL01000013.1	857	83704	84561	3074	84668	87742	776	87988	88764	-	-	-	-	-	-	-	-	-	-	-	-	Bacteria; Proteobacteria; Gammaproteobacteria; Pseudomonadales; Moraxellaceae; Acinetobacter; Acinetobacter calcoaceticus/baumannii complex	Acinetobacter baumannii Ab2	Proteobacteria
non-existing	non-existing	NZ_FPEM01000015.1	857	83693	84550	3074	84657	87731	776	87977	88753	-	-	-	-	-	-	-	-	-	-	-	-	Bacteria; Proteobacteria; Gammaproteobacteria; Pseudomonadales; Moraxellaceae; Acinetobacter; Acinetobacter calcoaceticus/baumannii complex	Acinetobacter baumannii Ab1	Proteobacteria
non-existing	non-existing	NZ_FPEO01000011.1	857	83715	84572	3074	84679	87753	776	87999	88775	-	-	-	-	-	-	-	-	-	-	-	-	Bacteria; Proteobacteria; Gammaproteobacteria; Pseudomonadales; Moraxellaceae; Acinetobacter; Acinetobacter calcoaceticus/baumannii complex	Acinetobacter baumannii Ab43	Proteobacteria
non-existing	non-existing	NZ_FPEP01000014.1	857	9979	10836	3074	10943	14017	776	14263	15039	-	-	-	-	-	-	-	-	-	-	-	-	Bacteria; Proteobacteria; Gammaproteobacteria; Pseudomonadales; Moraxellaceae; Acinetobacter; Acinetobacter calcoaceticus/baumannii complex	Acinetobacter baumannii Ab41	Proteobacteria
non-existing	non-existing	NZ_FPES01000012.1	857	83769	84626	3074	84733	87807	776	88053	88829	-	-	-	-	-	-	-	-	-	-	-	-	Bacteria; Proteobacteria; Gammaproteobacteria; Pseudomonadales; Moraxellaceae; Acinetobacter; Acinetobacter calcoaceticus/baumannii complex	Acinetobacter baumannii Ab37	Proteobacteria
non-existing	non-existing	NZ_FPEU01000013.1	857	83697	84554	3074	84661	87735	776	87981	88757	-	-	-	-	-	-	-	-	-	-	-	-	Bacteria; Proteobacteria; Gammaproteobacteria; Pseudomonadales; Moraxellaceae; Acinetobacter; Acinetobacter calcoaceticus/baumannii complex	Acinetobacter baumannii Ab5	Proteobacteria
non-existing	non-existing	NZ_FPEV01000011.1	857	83709	84566	3074	84673	87747	776	87993	88769	-	-	-	-	-	-	-	-	-	-	-	-	Bacteria; Proteobacteria; Gammaproteobacteria; Pseudomonadales; Moraxellaceae; Acinetobacter; Acinetobacter calcoaceticus/baumannii complex	Acinetobacter baumannii Ab36	Proteobacteria
non-existing	non-existing	NZ_FPEY01000010.1	857	83761	84618	3074	84725	87799	776	88045	88821	-	-	-	-	-	-	-	-	-	-	-	-	Bacteria; Proteobacteria; Gammaproteobacteria; Pseudomonadales; Moraxellaceae; Acinetobacter; Acinetobacter calcoaceticus/baumannii complex	Acinetobacter baumannii Ab47	Proteobacteria
non-existing	non-existing	NZ_FPEZ01000011.1	857	83722	84579	3074	84686	87760	776	88006	88782	-	-	-	-	-	-	-	-	-	-	-	-	Bacteria; Proteobacteria; Gammaproteobacteria; Pseudomonadales; Moraxellaceae; Acinetobacter; Acinetobacter calcoaceticus/baumannii complex	Acinetobacter baumannii Ab46	Proteobacteria
non-existing	non-existing	NZ_FPFA01000013.1	857	83695	84552	3074	84659	87733	776	87979	88755	-	-	-	-	-	-	-	-	-	-	-	-	Bacteria; Proteobacteria; Gammaproteobacteria; Pseudomonadales; Moraxellaceae; Acinetobacter; Acinetobacter calcoaceticus/baumannii complex	Acinetobacter baumannii Ab4	Proteobacteria
non-existing	non-existing	NZ_FPFC01000013.1	857	83695	84552	3074	84659	87733	776	87979	88755	-	-	-	-	-	-	-	-	-	-	-	-	Bacteria; Proteobacteria; Gammaproteobacteria; Pseudomonadales; Moraxellaceae; Acinetobacter; Acinetobacter calcoaceticus/baumannii complex	Acinetobacter baumannii Ab8	Proteobacteria
non-existing	non-existing	NZ_FPFF01000015.1	857	9971	10828	3074	10935	14009	776	14255	15031	-	-	-	-	-	-	-	-	-	-	-	-	Bacteria; Proteobacteria; Gammaproteobacteria; Pseudomonadales; Moraxellaceae; Acinetobacter; Acinetobacter calcoaceticus/baumannii complex	Acinetobacter baumannii Ab40	Proteobacteria
non-existing	non-existing	NZ_FPFI01000014.1	857	83703	84560	3074	84667	87741	776	87987	88763	-	-	-	-	-	-	-	-	-	-	-	-	Bacteria; Proteobacteria; Gammaproteobacteria; Pseudomonadales; Moraxellaceae; Acinetobacter; Acinetobacter calcoaceticus/baumannii complex	Acinetobacter baumannii Ab18	Proteobacteria
non-existing	non-existing	NZ_FPFJ01000011.1	857	83715	84572	3074	84679	87753	776	87999	88775	-	-	-	-	-	-	-	-	-	-	-	-	Bacteria; Proteobacteria; Gammaproteobacteria; Pseudomonadales; Moraxellaceae; Acinetobacter; Acinetobacter calcoaceticus/baumannii complex	Acinetobacter baumannii Ab29	Proteobacteria
non-existing	non-existing	NZ_FPFK01000011.1	857	83704	84561	3074	84668	87742	776	87988	88764	-	-	-	-	-	-	-	-	-	-	-	-	Bacteria; Proteobacteria; Gammaproteobacteria; Pseudomonadales; Moraxellaceae; Acinetobacter; Acinetobacter calcoaceticus/baumannii complex	Acinetobacter baumannii Ab17	Proteobacteria
non-existing	non-existing	NZ_FPFP01000013.1	857	83704	84561	3074	84668	87742	776	87988	88764	-	-	-	-	-	-	-	-	-	-	-	-	Bacteria; Proteobacteria; Gammaproteobacteria; Pseudomonadales; Moraxellaceae; Acinetobacter; Acinetobacter calcoaceticus/baumannii complex	Acinetobacter baumannii Ab73	Proteobacteria
non-existing	non-existing	NZ_FPFQ01000009.1	857	83717	84574	3074	84681	87755	776	88001	88777	-	-	-	-	-	-	-	-	-	-	-	-	Bacteria; Proteobacteria; Gammaproteobacteria; Pseudomonadales; Moraxellaceae; Acinetobacter; Acinetobacter calcoaceticus/baumannii complex	Acinetobacter baumannii Ab48	Proteobacteria
non-existing	non-existing	NZ_FPFR01000012.1	857	83700	84557	3074	84664	87738	776	87984	88760	-	-	-	-	-	-	-	-	-	-	-	-	Bacteria; Proteobacteria; Gammaproteobacteria; Pseudomonadales; Moraxellaceae; Acinetobacter; Acinetobacter calcoaceticus/baumannii complex	Acinetobacter baumannii Ab42	Proteobacteria
non-existing	non-existing	NZ_FPFT01000013.1	857	83695	84552	3074	84659	87733	776	87979	88755	-	-	-	-	-	-	-	-	-	-	-	-	Bacteria; Proteobacteria; Gammaproteobacteria; Pseudomonadales; Moraxellaceae; Acinetobacter; Acinetobacter calcoaceticus/baumannii complex	Acinetobacter baumannii Ab6	Proteobacteria
non-existing	non-existing	NZ_FPGB01000012.1	857	83679	84536	3074	84643	87717	776	87963	88739	-	-	-	-	-	-	-	-	-	-	-	-	Bacteria; Proteobacteria; Gammaproteobacteria; Pseudomonadales; Moraxellaceae; Acinetobacter; Acinetobacter calcoaceticus/baumannii complex	Acinetobacter baumannii Ab10	Proteobacteria
non-existing	non-existing	NZ_FPGC01000014.1	857	83695	84552	3074	84659	87733	776	87979	88755	-	-	-	-	-	-	-	-	-	-	-	-	Bacteria; Proteobacteria; Gammaproteobacteria; Pseudomonadales; Moraxellaceae; Acinetobacter; Acinetobacter calcoaceticus/baumannii complex	Acinetobacter baumannii Ab3	Proteobacteria
non-existing	non-existing	NZ_FPGE01000013.1	857	83668	84525	3074	84632	87706	776	87952	88728	-	-	-	-	-	-	-	-	-	-	-	-	Bacteria; Proteobacteria; Gammaproteobacteria; Pseudomonadales; Moraxellaceae; Acinetobacter; Acinetobacter calcoaceticus/baumannii complex	Acinetobacter baumannii Ab9	Proteobacteria
non-existing	non-existing	NZ_FPGF01000011.1	857	83704	84561	3074	84668	87742	776	87988	88764	-	-	-	-	-	-	-	-	-	-	-	-	Bacteria; Proteobacteria; Gammaproteobacteria; Pseudomonadales; Moraxellaceae; Acinetobacter; Acinetobacter calcoaceticus/baumannii complex	Acinetobacter baumannii Ab44	Proteobacteria
non-existing	non-existing	NZ_FPGG01000011.1	857	83717	84574	3074	84681	87755	776	88001	88777	-	-	-	-	-	-	-	-	-	-	-	-	Bacteria; Proteobacteria; Gammaproteobacteria; Pseudomonadales; Moraxellaceae; Acinetobacter; Acinetobacter calcoaceticus/baumannii complex	Acinetobacter baumannii Ab77	Proteobacteria
non-existing	non-existing	NZ_FPGH01000010.1	857	83704	84561	3074	84668	87742	776	87988	88764	-	-	-	-	-	-	-	-	-	-	-	-	Bacteria; Proteobacteria; Gammaproteobacteria; Pseudomonadales; Moraxellaceae; Acinetobacter; Acinetobacter calcoaceticus/baumannii complex	Acinetobacter baumannii Ab85	Proteobacteria
non-existing	non-existing	NZ_FPGI01000014.1	857	83779	84636	3074	84743	87817	776	88063	88839	-	-	-	-	-	-	-	-	-	-	-	-	Bacteria; Proteobacteria; Gammaproteobacteria; Pseudomonadales; Moraxellaceae; Acinetobacter; Acinetobacter calcoaceticus/baumannii complex	Acinetobacter baumannii Ab80	Proteobacteria
non-existing	non-existing	NZ_FPGJ01000012.1	857	83750	84607	3074	84714	87788	776	88034	88810	-	-	-	-	-	-	-	-	-	-	-	-	Bacteria; Proteobacteria; Gammaproteobacteria; Pseudomonadales; Moraxellaceae; Acinetobacter; Acinetobacter calcoaceticus/baumannii complex	Acinetobacter baumannii Ab90	Proteobacteria
non-existing	non-existing	NZ_FPGK01000010.1	857	83715	84572	3074	84679	87753	776	87999	88775	-	-	-	-	-	-	-	-	-	-	-	-	Bacteria; Proteobacteria; Gammaproteobacteria; Pseudomonadales; Moraxellaceae; Acinetobacter; Acinetobacter calcoaceticus/baumannii complex	Acinetobacter baumannii Ab86	Proteobacteria
non-existing	non-existing	NZ_FPGL01000010.1	857	83700	84557	3074	84664	87738	776	87984	88760	-	-	-	-	-	-	-	-	-	-	-	-	Bacteria; Proteobacteria; Gammaproteobacteria; Pseudomonadales; Moraxellaceae; Acinetobacter; Acinetobacter calcoaceticus/baumannii complex	Acinetobacter baumannii Ab89	Proteobacteria
non-existing	non-existing	NZ_FPGM01000011.1	857	83725	84582	3074	84689	87763	776	88009	88785	-	-	-	-	-	-	-	-	-	-	-	-	Bacteria; Proteobacteria; Gammaproteobacteria; Pseudomonadales; Moraxellaceae; Acinetobacter; Acinetobacter calcoaceticus/baumannii complex	Acinetobacter baumannii ILBAbau5423446	Proteobacteria
non-existing	non-existing	NZ_FPGN01000011.1	857	83704	84561	3074	84668	87742	776	87988	88764	-	-	-	-	-	-	-	-	-	-	-	-	Bacteria; Proteobacteria; Gammaproteobacteria; Pseudomonadales; Moraxellaceae; Acinetobacter; Acinetobacter calcoaceticus/baumannii complex	Acinetobacter baumannii Ab94	Proteobacteria
non-existing	non-existing	NZ_FPGO01000011.1	857	83705	84562	3074	84669	87743	776	87989	88765	-	-	-	-	-	-	-	-	-	-	-	-	Bacteria; Proteobacteria; Gammaproteobacteria; Pseudomonadales; Moraxellaceae; Acinetobacter; Acinetobacter calcoaceticus/baumannii complex	Acinetobacter baumannii ILBAbau5423449	Proteobacteria
non-existing	non-existing	NZ_FPGP01000009.1	857	83721	84578	3074	84685	87759	776	88005	88781	-	-	-	-	-	-	-	-	-	-	-	-	Bacteria; Proteobacteria; Gammaproteobacteria; Pseudomonadales; Moraxellaceae; Acinetobacter; Acinetobacter calcoaceticus/baumannii complex	Acinetobacter baumannii Ab116	Proteobacteria
non-existing	non-existing	NZ_FPGQ01000012.1	857	83717	84574	3074	84681	87755	776	88001	88777	-	-	-	-	-	-	-	-	-	-	-	-	Bacteria; Proteobacteria; Gammaproteobacteria; Pseudomonadales; Moraxellaceae; Acinetobacter; Acinetobacter calcoaceticus/baumannii complex	Acinetobacter baumannii Ab96	Proteobacteria
non-existing	non-existing	NZ_FPGR01000011.1	857	83760	84617	3074	84724	87798	776	88044	88820	-	-	-	-	-	-	-	-	-	-	-	-	Bacteria; Proteobacteria; Gammaproteobacteria; Pseudomonadales; Moraxellaceae; Acinetobacter; Acinetobacter calcoaceticus/baumannii complex	Acinetobacter baumannii ILBAbau5423457	Proteobacteria
non-existing	non-existing	NZ_FPGS01000015.1	857	83712	84569	3074	84676	87750	776	87996	88772	-	-	-	-	-	-	-	-	-	-	-	-	Bacteria; Proteobacteria; Gammaproteobacteria; Pseudomonadales; Moraxellaceae; Acinetobacter; Acinetobacter calcoaceticus/baumannii complex	Acinetobacter baumannii ILBAbau5423462	Proteobacteria
non-existing	non-existing	NZ_FPGT01000011.1	857	83714	84571	3074	84678	87752	776	87998	88774	-	-	-	-	-	-	-	-	-	-	-	-	Bacteria; Proteobacteria; Gammaproteobacteria; Pseudomonadales; Moraxellaceae; Acinetobacter; Acinetobacter calcoaceticus/baumannii complex	Acinetobacter baumannii Ab87	Proteobacteria
non-existing	non-existing	NZ_FPGU01000017.1	857	83731	84588	3074	84695	87769	776	88015	88791	-	-	-	-	-	-	-	-	-	-	-	-	Bacteria; Proteobacteria; Gammaproteobacteria; Pseudomonadales; Moraxellaceae; Acinetobacter; Acinetobacter calcoaceticus/baumannii complex	Acinetobacter baumannii ILBAbau5423495	Proteobacteria
non-existing	non-existing	NZ_FPGV01000012.1	857	83768	84625	3074	84732	87806	776	88052	88828	-	-	-	-	-	-	-	-	-	-	-	-	Bacteria; Proteobacteria; Gammaproteobacteria; Pseudomonadales; Moraxellaceae; Acinetobacter; Acinetobacter calcoaceticus/baumannii complex	Acinetobacter baumannii Ab102	Proteobacteria
non-existing	non-existing	NZ_FPGW01000010.1	857	83721	84578	3074	84685	87759	776	88005	88781	-	-	-	-	-	-	-	-	-	-	-	-	Bacteria; Proteobacteria; Gammaproteobacteria; Pseudomonadales; Moraxellaceae; Acinetobacter; Acinetobacter calcoaceticus/baumannii complex	Acinetobacter baumannii Ab101	Proteobacteria
non-existing	non-existing	NZ_FPGY01000012.1	857	83723	84580	3074	84687	87761	776	88007	88783	-	-	-	-	-	-	-	-	-	-	-	-	Bacteria; Proteobacteria; Gammaproteobacteria; Pseudomonadales; Moraxellaceae; Acinetobacter; Acinetobacter calcoaceticus/baumannii complex	Acinetobacter baumannii Ab113	Proteobacteria
non-existing	non-existing	NZ_FPGZ01000013.1	857	83715	84572	3074	84679	87753	776	87999	88775	-	-	-	-	-	-	-	-	-	-	-	-	Bacteria; Proteobacteria; Gammaproteobacteria; Pseudomonadales; Moraxellaceae; Acinetobacter; Acinetobacter calcoaceticus/baumannii complex	Acinetobacter baumannii ILBAbau5423458	Proteobacteria
non-existing	non-existing	NZ_FPHA01000011.1	857	83732	84589	3074	84696	87770	776	88016	88792	-	-	-	-	-	-	-	-	-	-	-	-	Bacteria; Proteobacteria; Gammaproteobacteria; Pseudomonadales; Moraxellaceae; Acinetobacter; Acinetobacter calcoaceticus/baumannii complex	Acinetobacter baumannii Ab114	Proteobacteria
non-existing	non-existing	NZ_FPJD01000013.1	821	53345	54166	3110	50023	53133	638	49116	49754	-	-	-	-	-	-	-	-	-	-	-	-	Bacteria; Proteobacteria; Gammaproteobacteria; Pseudomonadales; Pseudomonadaceae; Pseudomonas	Pseudomonas sp. NFACC19-2	Proteobacteria
non-existing	existing	NZ_FPJO01000016.1	839	25790	26629	3107	22212	25319	644	21151	21795	2264	28347	30611	-	-	-	-	-	-	-	-	-	Bacteria; Actinobacteria; Streptomycetales; Streptomycetaceae; Streptomyces	Streptomyces atratus OK807	Actinobacteria
non-existing	non-existing	NZ_FPKN01000028.1	857	12258	13115	3074	13222	16296	776	16542	17318	-	-	-	-	-	-	-	-	-	-	-	-	Bacteria; Proteobacteria; Gammaproteobacteria; Pseudomonadales; Moraxellaceae; Acinetobacter; Acinetobacter calcoaceticus/baumannii complex	Acinetobacter baumannii ABE8_07	Proteobacteria
non-existing	non-existing	NZ_FQUY01000002.1	740	74127	74867	2900	75177	78077	659	78427	79086	-	-	-	-	-	-	-	-	-	-	-	-	Bacteria; Firmicutes; Clostridia; Clostridiales; Peptococcaceae; Desulfotomaculum	Desulfotomaculum putei DSM 12395	Firmicutes
non-existing	non-existing	NZ_FQVS01000001.1	812	609821	610633	2726	607045	609771	323	605549	605872	-	-	-	-	-	-	-	-	-	-	-	-	Bacteria; Bacteroidetes; Bacteroidia; Bacteroidales; Prevotellaceae; Prevotella	Prevotella oralis DSM 20702	Bacteroidetes
non-existing	existing	NZ_FQVX01000003.1	833	300330	301163	2984	301265	304249	719	304908	305627	2303	305717	308020	-	-	-	-	-	-	-	-	-	Bacteria; Actinobacteria; Geodermatophilales; Geodermatophilaceae; Geodermatophilus	Geodermatophilus nigrescens DSM 45408	Actinobacteria
non-existing	non-existing	NZ_FQWG01000006.1	827	212525	213352	2684	209719	212403	1055	208127	209182	-	-	-	-	-	-	-	-	-	-	-	-	Bacteria; Bacteroidetes; Flavobacteriia; Flavobacteriales; Flavobacteriaceae; Flavobacterium	Flavobacterium frigidimaris DSM 15937	Bacteroidetes
non-existing	non-existing	NZ_FQZM01000011.1	863	76346	77209	3209	77269	80478	563	80714	81277	-	-	-	-	-	-	-	-	-	-	-	-	Bacteria; Firmicutes; Clostridia; Clostridiales; Peptococcaceae; Desulfofundulus	Desulfofundulus thermosubterraneus DSM 16057	Firmicutes
non-existing	non-existing	NZ_FRAO01000002.1	809	296443	297252	2783	293220	296003	1034	292084	293118	-	-	-	-	-	-	-	-	-	-	-	-	Bacteria; Bacteroidetes; Flavobacteriia; Flavobacteriales; Flavobacteriaceae; Flavobacterium	Flavobacterium johnsoniae DSM 2064	Bacteroidetes
non-existing	non-existing	NZ_FRBM01000001.1	818	330594	331412	2903	331552	334455	1049	334749	335798	-	-	-	-	-	-	-	-	-	-	-	-	Bacteria; Bacteroidetes; Flavobacteriia; Flavobacteriales; Flavobacteriaceae; Chryseobacterium	Chryseobacterium contaminans DSM 27621	Bacteroidetes
non-existing	non-existing	NZ_FRBT01000001.1	812	381760	382572	3041	378675	381716	1025	377401	378426	-	-	-	-	-	-	-	-	-	-	-	-	Bacteria; Bacteroidetes; Flavobacteriia; Flavobacteriales; Flavobacteriaceae; Flavobacterium	Flavobacterium chilense DSM 24724	Bacteroidetes
non-existing	non-existing	NZ_FRDM01000001.1	815	412341	413156	1775	414410	416185	677	416986	417663	-	-	-	-	-	-	-	-	-	-	-	-	Bacteria; Actinobacteria; Geodermatophilales; Geodermatophilaceae; Geodermatophilus	Geodermatophilus obscurus DSM 43162	Actinobacteria
non-existing	non-existing	NZ_FTMC01000001.1	830	273635	274465	3149	274644	277793	725	278062	278787	-	-	-	-	-	-	-	-	-	-	-	-	Bacteria; Proteobacteria; Gammaproteobacteria; Pseudomonadales; Pseudomonadaceae; Pseudomonas	Pseudomonas flexibilis ATCC 29606	Proteobacteria
existing	non-existing	NZ_FTMD01000001.1	785	437432	438217	3011	434143	437154	689	433104	433793	-	-	-	1721	426861	428582	1481	425237	426718	5072	420003	425075	Bacteria; Proteobacteria; Betaproteobacteria; Rhodocyclales; Zoogloeaceae; Azoarcus	Azoarcus tolulyticus ATCC 51758	Proteobacteria
existing	non-existing	NZ_FTNV01000005.1	833	15842	16675	3152	16768	19920	764	20229	20993	-	-	-	1823	21078	22901	1511	22910	24421	5333	24430	29763	Bacteria; Proteobacteria; Alphaproteobacteria; Rhodobacterales; Rhodobacteraceae; Roseovarius	Roseovarius nanhaiticus DSM 29590	Proteobacteria
non-existing	non-existing	NZ_FTOR01000003.1	905	86549	87454	2585	84004	86589	1034	82271	83305	-	-	-	-	-	-	-	-	-	-	-	-	Bacteria; Bacteroidetes; Chitinophagia; Chitinophagales; Chitinophagaceae; Filimonas	Filimonas lacunae DSM 21054	Bacteroidetes
non-existing	non-existing	NZ_FTRW01000009.1	857	93193	94050	3074	90012	93086	776	88990	89766	-	-	-	-	-	-	-	-	-	-	-	-	Bacteria; Proteobacteria; Gammaproteobacteria; Pseudomonadales; Moraxellaceae; Acinetobacter; Acinetobacter calcoaceticus/baumannii complex	Acinetobacter baumannii isolate H31499	Proteobacteria
non-existing	non-existing	NZ_FUUY01000009.1	806	89108	89914	3335	90000	93335	794	93505	94299	-	-	-	-	-	-	-	-	-	-	-	-	Bacteria; Proteobacteria; Gammaproteobacteria; Pseudomonadales; Moraxellaceae; Acinetobacter	Acinetobacter johnsonii isolate C6	Proteobacteria
non-existing	existing	NZ_FUYB01000001.1	905	50682	51587	3173	47485	50658	545	46524	47069	2306	44015	46321	-	-	-	-	-	-	-	-	-	Bacteria; Proteobacteria; Gammaproteobacteria; Thiotrichales; Thiotrichaceae; Thiothrix	Thiothrix eikelboomii ATCC 49788	Proteobacteria
non-existing	existing	NZ_FVXG01000003.1	866	319457	320323	2519	320476	322995	722	323987	324709	2270	324994	327264	-	-	-	-	-	-	-	-	-	Bacteria; Actinobacteria; Corynebacteriales; Mycobacteriaceae; Mycobacteroides abscessus	Mycobacteroides abscessus subsp. abscessus 636	Actinobacteria
non-existing	non-existing	NZ_FWFL01000002.1	809	19467	20276	3017	16366	19383	764	15266	16030	-	-	-	-	-	-	-	-	-	-	-	-	Bacteria; Proteobacteria; Alphaproteobacteria; Rhodobacterales; Rhodobacteraceae; Pelagicola	Pelagicola litorisediminis CECT 8287	Proteobacteria
non-existing	existing	NZ_FWGF01000005.1	842	27485	28327	3059	28402	31461	770	31770	32540	2306	32625	34931	-	-	-	-	-	-	-	-	-	Bacteria; Proteobacteria; Gammaproteobacteria; Enterobacterales; Enterobacteriaceae; Klebsiella	Klebsiella pneumoniae VRCO0145	Proteobacteria
non-existing	non-existing	NZ_FWWP01000002.1	857	13321	14178	3074	14285	17359	776	17605	18381	-	-	-	-	-	-	-	-	-	-	-	-	Bacteria; Proteobacteria; Gammaproteobacteria; Pseudomonadales; Moraxellaceae; Acinetobacter; Acinetobacter calcoaceticus/baumannii complex	Acinetobacter baumannii ABE21_M	Proteobacteria
non-existing	non-existing	NZ_FWWQ01000161.1	857	14067	14924	3074	15031	18105	776	18351	19127	-	-	-	-	-	-	-	-	-	-	-	-	Bacteria; Proteobacteria; Gammaproteobacteria; Pseudomonadales; Moraxellaceae; Acinetobacter; Acinetobacter calcoaceticus/baumannii complex	Acinetobacter baumannii AC13_M isolate C-13	Proteobacteria
non-existing	non-existing	NZ_FWXQ01000001.1	851	904654	905505	3095	901481	904576	764	900372	901136	-	-	-	-	-	-	-	-	-	-	-	-	Bacteria; Proteobacteria; Gammaproteobacteria; Pseudomonadales; Pseudomonadaceae; Pseudomonas	Pseudomonas sp. URIL14HWK12:I5	Proteobacteria
non-existing	non-existing	NZ_FWZW01000013.1	815	11310	12125	3257	12458	15715	641	16057	16698	-	-	-	-	-	-	-	-	-	-	-	-	Bacteria; Actinobacteria; Streptomycetales; Streptomycetaceae; Streptomyces	Streptomyces sp. Amel2xC10	Actinobacteria
non-existing	non-existing	NZ_FXBP01000007.1	854	48929	49783	3014	49869	52883	758	53218	53976	-	-	-	-	-	-	-	-	-	-	-	-	Bacteria; Proteobacteria; Gammaproteobacteria; Pseudomonadales; Pseudomonadaceae; Pseudomonas	Pseudomonas sp. NFIX51	Proteobacteria
non-existing	non-existing	NZ_FXXI01000001.1	878	1379337	1380215	3413	1375909	1379322	542	1375224	1375766	-	-	-	-	-	-	-	-	-	-	-	-	Bacteria; Proteobacteria; Gammaproteobacteria; Vibrionales; Vibrionaceae; Vibrio	Vibrio mangrovi CECT 7927	Proteobacteria
non-existing	non-existing	NZ_FZPA01000017.1	923	41476	42399	3209	42429	45638	764	45824	46588	-	-	-	-	-	-	-	-	-	-	-	-	Bacteria; Proteobacteria; Alphaproteobacteria; Sphingomonadales; Sphingomonadaceae; Sphingopyxis	Sphingopyxis indica DS15	Proteobacteria
non-existing	non-existing	NZ_FZPH01000002.1	920	651718	652638	3440	652860	656300	722	656462	657184	-	-	-	-	-	-	-	-	-	-	-	-	Bacteria; Actinobacteria; Micromonosporales; Micromonosporaceae; Asanoa	Asanoa hainanensis CGMCC 4.5593	Actinobacteria
non-existing	non-existing	NZ_GL385193.1	824	302677	303501	3161	303614	306775	758	306936	307694	-	-	-	-	-	-	-	-	-	-	-	-	Bacteria; Proteobacteria; Gammaproteobacteria; Pseudomonadales; Pseudomonadaceae; Pseudomonas; Pseudomonas amygdali	Pseudomonas amygdali pv. lachrymans str. M302278	Proteobacteria
non-existing	non-existing	NZ_GL501404.1	839	1789217	1790056	3281	1785838	1789119	611	1784994	1785605	-	-	-	-	-	-	-	-	-	-	-	-	Bacteria; Chloroflexi; Chloroflexia; Chloroflexales; Chloroflexineae; Oscillochloridaceae; Oscillochloris	Oscillochloris trichoides DG-6	Chloroflexi
non-existing	non-existing	NZ_GL833119.1	812	244475	245287	2726	245337	248063	323	249236	249559	-	-	-	-	-	-	-	-	-	-	-	-	Bacteria; Bacteroidetes; Bacteroidia; Bacteroidales; Prevotellaceae; Prevotella	Prevotella oralis ATCC 33269	Bacteroidetes
non-existing	non-existing	NZ_HG977522.1	857	3015322	3016179	3074	3012141	3015215	776	3011119	3011895	-	-	-	-	-	-	-	-	-	-	-	-	Bacteria; Proteobacteria; Gammaproteobacteria; Pseudomonadales; Moraxellaceae; Acinetobacter; Acinetobacter calcoaceticus/baumannii complex	Acinetobacter baumannii CS01	Proteobacteria
non-existing	non-existing	NZ_HG977526.1	857	3020707	3021564	3074	3017526	3020600	776	3016504	3017280	-	-	-	-	-	-	-	-	-	-	-	-	Bacteria; Proteobacteria; Gammaproteobacteria; Pseudomonadales; Moraxellaceae; Acinetobacter; Acinetobacter calcoaceticus/baumannii complex	Acinetobacter baumannii CR17	Proteobacteria
non-existing	non-existing	NZ_JABX01000007.1	890	146814	147704	3209	147731	150940	497	151378	151875	-	-	-	-	-	-	-	-	-	-	-	-	Bacteria; Proteobacteria; Gammaproteobacteria; Chromatiales; Chromatiaceae; Thiohalocapsa	Thiohalocapsa sp. ML1	Proteobacteria
non-existing	non-existing	NZ_JAGA01000002.1	854	1710337	1711191	3170	1711242	1714412	641	1714631	1715272	-	-	-	-	-	-	-	-	-	-	-	-	Bacteria	Bacterium JKG1	-
non-existing	non-existing	NZ_JALJ01000013.1	827	119958	120785	3104	116633	119737	725	115639	116364	-	-	-	-	-	-	-	-	-	-	-	-	Bacteria; Proteobacteria; Gammaproteobacteria; Pseudomonadales; Pseudomonadaceae; Pseudomonas; Pseudomonas syringae	Pseudomonas syringae pv. syringae str. B301D-R	Proteobacteria
non-existing	non-existing	NZ_JAMA01000006.1	848	24485	25333	3104	21294	24398	764	20176	20940	-	-	-	-	-	-	-	-	-	-	-	-	Bacteria; Proteobacteria; Alphaproteobacteria; Rhodospirillales; Rhodospirillaceae; Thalassospira	Thalassospira sp. MCCC 1A02803	Proteobacteria
non-existing	non-existing	NZ_JAVK01000103.1	797	35865	36662	3218	36784	40002	725	40274	40999	-	-	-	-	-	-	-	-	-	-	-	-	Bacteria; Proteobacteria; Betaproteobacteria; Burkholderiales; Burkholderiaceae; Burkholderia; pseudomallei group	Burkholderia pseudomallei STW 214	Proteobacteria
non-existing	non-existing	NZ_JDSX01000072.1	857	16567	17424	3074	13386	16460	776	12364	13140	-	-	-	-	-	-	-	-	-	-	-	-	Bacteria; Proteobacteria; Gammaproteobacteria; Pseudomonadales; Moraxellaceae; Acinetobacter; Acinetobacter calcoaceticus/baumannii complex	Acinetobacter baumannii LY3	Proteobacteria
non-existing	non-existing	NZ_JDSY01000030.1	857	137059	137916	3074	133878	136952	776	132856	133632	-	-	-	-	-	-	-	-	-	-	-	-	Bacteria; Proteobacteria; Gammaproteobacteria; Pseudomonadales; Moraxellaceae; Acinetobacter; Acinetobacter calcoaceticus/baumannii complex	Acinetobacter baumannii LY4	Proteobacteria
non-existing	non-existing	NZ_JDSZ01000005.1	857	83742	84599	3074	84706	87780	776	88026	88802	-	-	-	-	-	-	-	-	-	-	-	-	Bacteria; Proteobacteria; Gammaproteobacteria; Pseudomonadales; Moraxellaceae; Acinetobacter; Acinetobacter calcoaceticus/baumannii complex	Acinetobacter baumannii LY5	Proteobacteria
non-existing	non-existing	NZ_JDTC01000187.1	857	16763	17620	3074	17727	20801	776	21047	21823	-	-	-	-	-	-	-	-	-	-	-	-	Bacteria; Proteobacteria; Gammaproteobacteria; Pseudomonadales; Moraxellaceae; Acinetobacter; Acinetobacter calcoaceticus/baumannii complex	Acinetobacter baumannii LY8	Proteobacteria
non-existing	non-existing	NZ_JDTD01000002.1	857	59037	59894	3074	55856	58930	776	54834	55610	-	-	-	-	-	-	-	-	-	-	-	-	Bacteria; Proteobacteria; Gammaproteobacteria; Pseudomonadales; Moraxellaceae; Acinetobacter; Acinetobacter calcoaceticus/baumannii complex	Acinetobacter baumannii LY9	Proteobacteria
non-existing	non-existing	NZ_JEWA01000010.1	857	59274	60131	3074	56093	59167	776	55071	55847	-	-	-	-	-	-	-	-	-	-	-	-	Bacteria; Proteobacteria; Gammaproteobacteria; Pseudomonadales; Moraxellaceae; Acinetobacter; Acinetobacter calcoaceticus/baumannii complex	Acinetobacter baumannii 1159076	Proteobacteria
non-existing	non-existing	NZ_JEWF01000005.1	857	23027	23884	3074	23991	27065	776	27311	28087	-	-	-	-	-	-	-	-	-	-	-	-	Bacteria; Proteobacteria; Gammaproteobacteria; Pseudomonadales; Moraxellaceae; Acinetobacter; Acinetobacter calcoaceticus/baumannii complex	Acinetobacter baumannii 1294217	Proteobacteria
non-existing	non-existing	NZ_JEWR01000006.1	857	50080	50937	3074	51044	54118	776	54364	55140	-	-	-	-	-	-	-	-	-	-	-	-	Bacteria; Proteobacteria; Gammaproteobacteria; Pseudomonadales; Moraxellaceae; Acinetobacter; Acinetobacter calcoaceticus/baumannii complex	Acinetobacter baumannii 1462234	Proteobacteria
non-existing	non-existing	NZ_JEXE01000013.1	857	81262	82119	3074	78081	81155	776	77059	77835	-	-	-	-	-	-	-	-	-	-	-	-	Bacteria; Proteobacteria; Gammaproteobacteria; Pseudomonadales; Moraxellaceae; Acinetobacter; Acinetobacter calcoaceticus/baumannii complex	Acinetobacter baumannii 647609	Proteobacteria
non-existing	non-existing	NZ_JEXF01000002.1	857	139405	140262	3074	136224	139298	776	135202	135978	-	-	-	-	-	-	-	-	-	-	-	-	Bacteria; Proteobacteria; Gammaproteobacteria; Pseudomonadales; Moraxellaceae; Acinetobacter; Acinetobacter calcoaceticus/baumannii complex	Acinetobacter baumannii 724909	Proteobacteria
non-existing	non-existing	NZ_JEXK01000003.1	857	113766	114623	3074	110585	113659	776	109563	110339	-	-	-	-	-	-	-	-	-	-	-	-	Bacteria; Proteobacteria; Gammaproteobacteria; Pseudomonadales; Moraxellaceae; Acinetobacter; Acinetobacter calcoaceticus/baumannii complex	Acinetobacter baumannii 1291820	Proteobacteria
non-existing	non-existing	NZ_JEXL01000008.1	857	23757	24614	3074	24721	27795	776	28041	28817	-	-	-	-	-	-	-	-	-	-	-	-	Bacteria; Proteobacteria; Gammaproteobacteria; Pseudomonadales; Moraxellaceae; Acinetobacter; Acinetobacter calcoaceticus/baumannii complex	Acinetobacter baumannii 1277411	Proteobacteria
non-existing	non-existing	NZ_JEXV01000019.1	857	69691	70548	3074	66510	69584	776	65488	66264	-	-	-	-	-	-	-	-	-	-	-	-	Bacteria; Proteobacteria; Gammaproteobacteria; Pseudomonadales; Moraxellaceae; Acinetobacter; Acinetobacter calcoaceticus/baumannii complex	Acinetobacter baumannii 1526966	Proteobacteria
non-existing	existing	NZ_JEYE01000006.1	809	124227	125036	3434	120709	124143	794	119814	120608	2090	113980	116070	-	-	-	-	-	-	-	-	-	Bacteria; Proteobacteria; Gammaproteobacteria; Pseudomonadales; Moraxellaceae; Acinetobacter; Acinetobacter calcoaceticus/baumannii complex	Acinetobacter baumannii 144107	Proteobacteria
non-existing	non-existing	NZ_JEYL01000046.1	857	18548	19405	3074	15367	18441	776	14345	15121	-	-	-	-	-	-	-	-	-	-	-	-	Bacteria; Proteobacteria; Gammaproteobacteria; Pseudomonadales; Moraxellaceae; Acinetobacter; Acinetobacter calcoaceticus/baumannii complex	Acinetobacter baumannii 1593273	Proteobacteria
non-existing	non-existing	NZ_JEYM01000009.1	857	99010	99867	3074	95829	98903	776	94807	95583	-	-	-	-	-	-	-	-	-	-	-	-	Bacteria; Proteobacteria; Gammaproteobacteria; Pseudomonadales; Moraxellaceae; Acinetobacter; Acinetobacter calcoaceticus/baumannii complex	Acinetobacter baumannii 1575710	Proteobacteria
non-existing	non-existing	NZ_JEYQ01000013.1	857	6139	6996	3074	7103	10177	776	10423	11199	-	-	-	-	-	-	-	-	-	-	-	-	Bacteria; Proteobacteria; Gammaproteobacteria; Pseudomonadales; Moraxellaceae; Acinetobacter; Acinetobacter calcoaceticus/baumannii complex	Acinetobacter baumannii 17534	Proteobacteria
non-existing	non-existing	NZ_JEYR01000006.1	857	124256	125113	3074	121075	124149	776	120053	120829	-	-	-	-	-	-	-	-	-	-	-	-	Bacteria; Proteobacteria; Gammaproteobacteria; Pseudomonadales; Moraxellaceae; Acinetobacter; Acinetobacter calcoaceticus/baumannii complex	Acinetobacter baumannii 1031433	Proteobacteria
non-existing	non-existing	NZ_JEYW01000015.1	857	53825	54682	3074	50644	53718	776	49622	50398	-	-	-	-	-	-	-	-	-	-	-	-	Bacteria; Proteobacteria; Gammaproteobacteria; Pseudomonadales; Moraxellaceae; Acinetobacter; Acinetobacter calcoaceticus/baumannii complex	Acinetobacter baumannii 1042969-1265	Proteobacteria
non-existing	non-existing	NZ_JEYY01000005.1	857	50256	51113	3074	51220	54294	776	54540	55316	-	-	-	-	-	-	-	-	-	-	-	-	Bacteria; Proteobacteria; Gammaproteobacteria; Pseudomonadales; Moraxellaceae; Acinetobacter; Acinetobacter calcoaceticus/baumannii complex	Acinetobacter baumannii 1043903	Proteobacteria
non-existing	non-existing	NZ_JEZA01000005.1	857	82034	82891	3074	78853	81927	776	77831	78607	-	-	-	-	-	-	-	-	-	-	-	-	Bacteria; Proteobacteria; Gammaproteobacteria; Pseudomonadales; Moraxellaceae; Acinetobacter; Acinetobacter calcoaceticus/baumannii complex	Acinetobacter baumannii 1046674	Proteobacteria
non-existing	non-existing	NZ_JEZB01000004.1	857	136930	137787	3074	133749	136823	776	132727	133503	-	-	-	-	-	-	-	-	-	-	-	-	Bacteria; Proteobacteria; Gammaproteobacteria; Pseudomonadales; Moraxellaceae; Acinetobacter; Acinetobacter calcoaceticus/baumannii complex	Acinetobacter baumannii 1051176	Proteobacteria
non-existing	non-existing	NZ_JEZC01000008.1	857	74162	75019	3074	75126	78200	776	78446	79222	-	-	-	-	-	-	-	-	-	-	-	-	Bacteria; Proteobacteria; Gammaproteobacteria; Pseudomonadales; Moraxellaceae; Acinetobacter; Acinetobacter calcoaceticus/baumannii complex	Acinetobacter baumannii 1051830	Proteobacteria
non-existing	non-existing	NZ_JEZF01000018.1	857	5261	6118	3074	6225	9299	776	9545	10321	-	-	-	-	-	-	-	-	-	-	-	-	Bacteria; Proteobacteria; Gammaproteobacteria; Pseudomonadales; Moraxellaceae; Acinetobacter; Acinetobacter calcoaceticus/baumannii complex	Acinetobacter baumannii 1247182	Proteobacteria
non-existing	non-existing	NZ_JEZH01000006.1	857	50037	50894	3074	51001	54075	776	54321	55097	-	-	-	-	-	-	-	-	-	-	-	-	Bacteria; Proteobacteria; Gammaproteobacteria; Pseudomonadales; Moraxellaceae; Acinetobacter; Acinetobacter calcoaceticus/baumannii complex	Acinetobacter baumannii 136706	Proteobacteria
non-existing	non-existing	NZ_JEZL01000004.1	857	74154	75011	3074	75118	78192	776	78438	79214	-	-	-	-	-	-	-	-	-	-	-	-	Bacteria; Proteobacteria; Gammaproteobacteria; Pseudomonadales; Moraxellaceae; Acinetobacter; Acinetobacter calcoaceticus/baumannii complex	Acinetobacter baumannii 34654	Proteobacteria
non-existing	non-existing	NZ_JEZO01000020.1	857	5224	6081	3074	6188	9262	776	9508	10284	-	-	-	-	-	-	-	-	-	-	-	-	Bacteria; Proteobacteria; Gammaproteobacteria; Pseudomonadales; Moraxellaceae; Acinetobacter; Acinetobacter calcoaceticus/baumannii complex	Acinetobacter baumannii 532413	Proteobacteria
non-existing	non-existing	NZ_JEZQ01000008.1	857	81935	82792	3074	78754	81828	776	77732	78508	-	-	-	-	-	-	-	-	-	-	-	-	Bacteria; Proteobacteria; Gammaproteobacteria; Pseudomonadales; Moraxellaceae; Acinetobacter; Acinetobacter calcoaceticus/baumannii complex	Acinetobacter baumannii 564012	Proteobacteria
non-existing	non-existing	NZ_JEZT01000005.1	857	136220	137077	3074	133039	136113	776	132017	132793	-	-	-	-	-	-	-	-	-	-	-	-	Bacteria; Proteobacteria; Gammaproteobacteria; Pseudomonadales; Moraxellaceae; Acinetobacter; Acinetobacter calcoaceticus/baumannii complex	Acinetobacter baumannii 796380-2102	Proteobacteria
non-existing	non-existing	NZ_JEZU01000003.1	857	124261	125118	3074	121080	124154	776	120058	120834	-	-	-	-	-	-	-	-	-	-	-	-	Bacteria; Proteobacteria; Gammaproteobacteria; Pseudomonadales; Moraxellaceae; Acinetobacter; Acinetobacter calcoaceticus/baumannii complex	Acinetobacter baumannii 653020	Proteobacteria
non-existing	non-existing	NZ_JEZV01000021.1	857	69842	70699	3074	66661	69735	776	65639	66415	-	-	-	-	-	-	-	-	-	-	-	-	Bacteria; Proteobacteria; Gammaproteobacteria; Pseudomonadales; Moraxellaceae; Acinetobacter; Acinetobacter calcoaceticus/baumannii complex	Acinetobacter baumannii 58452	Proteobacteria
non-existing	non-existing	NZ_JFAB01000005.1	857	147510	148367	3074	144329	147403	776	143307	144083	-	-	-	-	-	-	-	-	-	-	-	-	Bacteria; Proteobacteria; Gammaproteobacteria; Pseudomonadales; Moraxellaceae; Acinetobacter; Acinetobacter calcoaceticus/baumannii complex	Acinetobacter baumannii 993520	Proteobacteria
non-existing	non-existing	NZ_JFCX01000008.1	857	23195	24052	3074	24159	27233	776	27479	28255	-	-	-	-	-	-	-	-	-	-	-	-	Bacteria; Proteobacteria; Gammaproteobacteria; Pseudomonadales; Moraxellaceae; Acinetobacter; Acinetobacter calcoaceticus/baumannii complex	Acinetobacter baumannii 470922	Proteobacteria
non-existing	non-existing	NZ_JFCY01000005.1	857	101647	102504	3074	98466	101540	776	97444	98220	-	-	-	-	-	-	-	-	-	-	-	-	Bacteria; Proteobacteria; Gammaproteobacteria; Pseudomonadales; Moraxellaceae; Acinetobacter; Acinetobacter calcoaceticus/baumannii complex	Acinetobacter baumannii 458282	Proteobacteria
non-existing	non-existing	NZ_JFDC01000008.1	857	74794	75651	3074	75758	78832	776	79078	79854	-	-	-	-	-	-	-	-	-	-	-	-	Bacteria; Proteobacteria; Gammaproteobacteria; Pseudomonadales; Moraxellaceae; Acinetobacter; Acinetobacter calcoaceticus/baumannii complex	Acinetobacter baumannii 24860_8	Proteobacteria
non-existing	non-existing	NZ_JFDE01000006.1	857	101460	102317	3074	98279	101353	776	97257	98033	-	-	-	-	-	-	-	-	-	-	-	-	Bacteria; Proteobacteria; Gammaproteobacteria; Pseudomonadales; Moraxellaceae; Acinetobacter; Acinetobacter calcoaceticus/baumannii complex	Acinetobacter baumannii 24860_4	Proteobacteria
non-existing	non-existing	NZ_JFDF01000006.1	857	102054	102911	3074	98873	101947	776	97851	98627	-	-	-	-	-	-	-	-	-	-	-	-	Bacteria; Proteobacteria; Gammaproteobacteria; Pseudomonadales; Moraxellaceae; Acinetobacter; Acinetobacter calcoaceticus/baumannii complex	Acinetobacter baumannii 24860_2	Proteobacteria
non-existing	non-existing	NZ_JFDG01000003.1	857	101466	102323	3074	98285	101359	776	97263	98039	-	-	-	-	-	-	-	-	-	-	-	-	Bacteria; Proteobacteria; Gammaproteobacteria; Pseudomonadales; Moraxellaceae; Acinetobacter; Acinetobacter calcoaceticus/baumannii complex	Acinetobacter baumannii 24860_10	Proteobacteria
non-existing	non-existing	NZ_JFDH01000005.1	857	46966	47823	3074	43785	46859	776	42763	43539	-	-	-	-	-	-	-	-	-	-	-	-	Bacteria; Proteobacteria; Gammaproteobacteria; Pseudomonadales; Moraxellaceae; Acinetobacter; Acinetobacter calcoaceticus/baumannii complex	Acinetobacter baumannii 24812_6	Proteobacteria
non-existing	non-existing	NZ_JFDT01000019.1	857	13575	14432	3074	10394	13468	776	9372	10148	-	-	-	-	-	-	-	-	-	-	-	-	Bacteria; Proteobacteria; Gammaproteobacteria; Pseudomonadales; Moraxellaceae; Acinetobacter; Acinetobacter calcoaceticus/baumannii complex	Acinetobacter baumannii 1095464	Proteobacteria
non-existing	non-existing	NZ_JFDU01000006.1	857	81972	82829	3074	78791	81865	776	77769	78545	-	-	-	-	-	-	-	-	-	-	-	-	Bacteria; Proteobacteria; Gammaproteobacteria; Pseudomonadales; Moraxellaceae; Acinetobacter; Acinetobacter calcoaceticus/baumannii complex	Acinetobacter baumannii 1178044	Proteobacteria
non-existing	non-existing	NZ_JFDZ01000007.1	857	76346	77203	3074	77310	80384	776	80630	81406	-	-	-	-	-	-	-	-	-	-	-	-	Bacteria; Proteobacteria; Gammaproteobacteria; Pseudomonadales; Moraxellaceae; Acinetobacter; Acinetobacter calcoaceticus/baumannii complex	Acinetobacter baumannii 1271651	Proteobacteria
non-existing	non-existing	NZ_JFEC01000016.1	857	69799	70656	3074	66618	69692	776	65596	66372	-	-	-	-	-	-	-	-	-	-	-	-	Bacteria; Proteobacteria; Gammaproteobacteria; Pseudomonadales; Moraxellaceae; Acinetobacter; Acinetobacter calcoaceticus/baumannii complex	Acinetobacter baumannii 1207552	Proteobacteria
non-existing	non-existing	NZ_JFED01000006.1	857	74104	74961	3074	75068	78142	776	78388	79164	-	-	-	-	-	-	-	-	-	-	-	-	Bacteria; Proteobacteria; Gammaproteobacteria; Pseudomonadales; Moraxellaceae; Acinetobacter; Acinetobacter calcoaceticus/baumannii complex	Acinetobacter baumannii 1264936	Proteobacteria
non-existing	non-existing	NZ_JFEH01000002.1	857	76068	76925	3074	77032	80106	776	80352	81128	-	-	-	-	-	-	-	-	-	-	-	-	Bacteria; Proteobacteria; Gammaproteobacteria; Pseudomonadales; Moraxellaceae; Acinetobacter; Acinetobacter calcoaceticus/baumannii complex	Acinetobacter baumannii 1471012	Proteobacteria
non-existing	non-existing	NZ_JFEJ01000002.1	857	84310	85167	3074	85274	88348	776	88594	89370	-	-	-	-	-	-	-	-	-	-	-	-	Bacteria; Proteobacteria; Gammaproteobacteria; Pseudomonadales; Moraxellaceae; Acinetobacter; Acinetobacter calcoaceticus/baumannii complex	Acinetobacter baumannii 1475764	Proteobacteria
non-existing	non-existing	NZ_JFEK01000002.1	857	136096	136953	3074	132915	135989	776	131893	132669	-	-	-	-	-	-	-	-	-	-	-	-	Bacteria; Proteobacteria; Gammaproteobacteria; Pseudomonadales; Moraxellaceae; Acinetobacter; Acinetobacter calcoaceticus/baumannii complex	Acinetobacter baumannii 1482820	Proteobacteria
non-existing	non-existing	NZ_JFEN01000017.1	857	69783	70640	3074	66602	69676	776	65580	66356	-	-	-	-	-	-	-	-	-	-	-	-	Bacteria; Proteobacteria; Gammaproteobacteria; Pseudomonadales; Moraxellaceae; Acinetobacter; Acinetobacter calcoaceticus/baumannii complex	Acinetobacter baumannii 23671	Proteobacteria
non-existing	non-existing	NZ_JFEP01000006.1	857	147975	148832	3074	144794	147868	776	143772	144548	-	-	-	-	-	-	-	-	-	-	-	-	Bacteria; Proteobacteria; Gammaproteobacteria; Pseudomonadales; Moraxellaceae; Acinetobacter; Acinetobacter calcoaceticus/baumannii complex	Acinetobacter baumannii 2887	Proteobacteria
non-existing	non-existing	NZ_JFEW01000006.1	857	20289	21146	2084	22241	24325	776	24571	25347	-	-	-	-	-	-	-	-	-	-	-	-	Bacteria; Proteobacteria; Gammaproteobacteria; Pseudomonadales; Moraxellaceae; Acinetobacter; Acinetobacter calcoaceticus/baumannii complex	Acinetobacter baumannii 655555	Proteobacteria
non-existing	non-existing	NZ_JFEY01000003.1	857	67252	68109	3074	68216	71290	776	71536	72312	-	-	-	-	-	-	-	-	-	-	-	-	Bacteria; Proteobacteria; Gammaproteobacteria; Pseudomonadales; Moraxellaceae; Acinetobacter; Acinetobacter calcoaceticus/baumannii complex	Acinetobacter baumannii 737393	Proteobacteria
non-existing	non-existing	NZ_JFFA01000005.1	857	136410	137267	3074	133229	136303	776	132207	132983	-	-	-	-	-	-	-	-	-	-	-	-	Bacteria; Proteobacteria; Gammaproteobacteria; Pseudomonadales; Moraxellaceae; Acinetobacter; Acinetobacter calcoaceticus/baumannii complex	Acinetobacter baumannii 836190	Proteobacteria
non-existing	non-existing	NZ_JFFC01000004.1	857	94384	95241	3074	91203	94277	776	90181	90957	-	-	-	-	-	-	-	-	-	-	-	-	Bacteria; Proteobacteria; Gammaproteobacteria; Pseudomonadales; Moraxellaceae; Acinetobacter; Acinetobacter calcoaceticus/baumannii complex	Acinetobacter baumannii 1045092	Proteobacteria
non-existing	non-existing	NZ_JFFE01000007.1	857	76373	77230	3074	77337	80411	776	80657	81433	-	-	-	-	-	-	-	-	-	-	-	-	Bacteria; Proteobacteria; Gammaproteobacteria; Pseudomonadales; Moraxellaceae; Acinetobacter; Acinetobacter calcoaceticus/baumannii complex	Acinetobacter baumannii 73736	Proteobacteria
non-existing	non-existing	NZ_JFFG01000003.1	857	74064	74921	3074	75028	78102	776	78348	79124	-	-	-	-	-	-	-	-	-	-	-	-	Bacteria; Proteobacteria; Gammaproteobacteria; Pseudomonadales; Moraxellaceae; Acinetobacter; Acinetobacter calcoaceticus/baumannii complex	Acinetobacter baumannii 1287985	Proteobacteria
existing	non-existing	NZ_JFHD01000027.1	851	16717	17568	3233	17618	20851	773	21003	21776	-	-	-	1727	29065	30792	1478	27434	28912	5330	22008	27338	Bacteria; Proteobacteria; Betaproteobacteria; Burkholderiales; Burkholderiaceae; Caballeronia	Caballeronia zhejiangensis OP-1	Proteobacteria
non-existing	non-existing	NZ_JFVA01000016.1	857	68348	69205	3074	65167	68241	776	64145	64921	-	-	-	-	-	-	-	-	-	-	-	-	Bacteria; Proteobacteria; Gammaproteobacteria; Pseudomonadales; Moraxellaceae; Acinetobacter; Acinetobacter calcoaceticus/baumannii complex	Acinetobacter baumannii 44895_9	Proteobacteria
non-existing	non-existing	NZ_JFVC01000006.1	857	136409	137266	3074	133228	136302	776	132206	132982	-	-	-	-	-	-	-	-	-	-	-	-	Bacteria; Proteobacteria; Gammaproteobacteria; Pseudomonadales; Moraxellaceae; Acinetobacter; Acinetobacter calcoaceticus/baumannii complex	Acinetobacter baumannii 44895_6	Proteobacteria
non-existing	non-existing	NZ_JFVD01000008.1	857	94384	95241	3074	91203	94277	776	90181	90957	-	-	-	-	-	-	-	-	-	-	-	-	Bacteria; Proteobacteria; Gammaproteobacteria; Pseudomonadales; Moraxellaceae; Acinetobacter; Acinetobacter calcoaceticus/baumannii complex	Acinetobacter baumannii 44895_5	Proteobacteria
non-existing	non-existing	NZ_JFVE01000006.1	857	147625	148482	3074	144444	147518	776	143422	144198	-	-	-	-	-	-	-	-	-	-	-	-	Bacteria; Proteobacteria; Gammaproteobacteria; Pseudomonadales; Moraxellaceae; Acinetobacter; Acinetobacter calcoaceticus/baumannii complex	Acinetobacter baumannii 44895_4	Proteobacteria
non-existing	non-existing	NZ_JFVF01000006.1	857	136410	137267	3074	133229	136303	776	132207	132983	-	-	-	-	-	-	-	-	-	-	-	-	Bacteria; Proteobacteria; Gammaproteobacteria; Pseudomonadales; Moraxellaceae; Acinetobacter; Acinetobacter calcoaceticus/baumannii complex	Acinetobacter baumannii 44895_3	Proteobacteria
non-existing	non-existing	NZ_JFVG01000006.1	857	9291	10148	3074	10255	13329	776	13575	14351	-	-	-	-	-	-	-	-	-	-	-	-	Bacteria; Proteobacteria; Gammaproteobacteria; Pseudomonadales; Moraxellaceae; Acinetobacter; Acinetobacter calcoaceticus/baumannii complex	Acinetobacter baumannii 44895_2	Proteobacteria
non-existing	non-existing	NZ_JFVH01000005.1	857	9075	9932	3074	10039	13113	776	13359	14135	-	-	-	-	-	-	-	-	-	-	-	-	Bacteria; Proteobacteria; Gammaproteobacteria; Pseudomonadales; Moraxellaceae; Acinetobacter; Acinetobacter calcoaceticus/baumannii complex	Acinetobacter baumannii 44895_1	Proteobacteria
non-existing	non-existing	NZ_JFVI01000002.1	857	8678	9535	3074	9642	12716	776	12962	13738	-	-	-	-	-	-	-	-	-	-	-	-	Bacteria; Proteobacteria; Gammaproteobacteria; Pseudomonadales; Moraxellaceae; Acinetobacter; Acinetobacter calcoaceticus/baumannii complex	Acinetobacter baumannii 44895_10	Proteobacteria
non-existing	non-existing	NZ_JFVR01000003.1	857	136469	137326	3074	133288	136362	776	132266	133042	-	-	-	-	-	-	-	-	-	-	-	-	Bacteria; Proteobacteria; Gammaproteobacteria; Pseudomonadales; Moraxellaceae; Acinetobacter; Acinetobacter calcoaceticus/baumannii complex	Acinetobacter baumannii 25307_8	Proteobacteria
non-existing	non-existing	NZ_JFVS01000008.1	857	74029	74886	3074	74993	78067	776	78313	79089	-	-	-	-	-	-	-	-	-	-	-	-	Bacteria; Proteobacteria; Gammaproteobacteria; Pseudomonadales; Moraxellaceae; Acinetobacter; Acinetobacter calcoaceticus/baumannii complex	Acinetobacter baumannii 25307_6	Proteobacteria
non-existing	non-existing	NZ_JFVT01000003.1	857	136322	137179	3074	133141	136215	776	132119	132895	-	-	-	-	-	-	-	-	-	-	-	-	Bacteria; Proteobacteria; Gammaproteobacteria; Pseudomonadales; Moraxellaceae; Acinetobacter; Acinetobacter calcoaceticus/baumannii complex	Acinetobacter baumannii 25307_5	Proteobacteria
non-existing	non-existing	NZ_JFVU01000005.1	857	76313	77170	3074	77277	80351	776	80597	81373	-	-	-	-	-	-	-	-	-	-	-	-	Bacteria; Proteobacteria; Gammaproteobacteria; Pseudomonadales; Moraxellaceae; Acinetobacter; Acinetobacter calcoaceticus/baumannii complex	Acinetobacter baumannii 25307_4	Proteobacteria
non-existing	non-existing	NZ_JFVV01000006.1	857	136582	137439	3074	133401	136475	776	132379	133155	-	-	-	-	-	-	-	-	-	-	-	-	Bacteria; Proteobacteria; Gammaproteobacteria; Pseudomonadales; Moraxellaceae; Acinetobacter; Acinetobacter calcoaceticus/baumannii complex	Acinetobacter baumannii 25307_3	Proteobacteria
non-existing	non-existing	NZ_JFVX01000005.1	857	147371	148228	3074	144190	147264	776	143168	143944	-	-	-	-	-	-	-	-	-	-	-	-	Bacteria; Proteobacteria; Gammaproteobacteria; Pseudomonadales; Moraxellaceae; Acinetobacter; Acinetobacter calcoaceticus/baumannii complex	Acinetobacter baumannii 25253_8	Proteobacteria
non-existing	non-existing	NZ_JFVZ01000008.1	857	76340	77197	3074	77304	80378	776	80624	81400	-	-	-	-	-	-	-	-	-	-	-	-	Bacteria; Proteobacteria; Gammaproteobacteria; Pseudomonadales; Moraxellaceae; Acinetobacter; Acinetobacter calcoaceticus/baumannii complex	Acinetobacter baumannii 25253_6	Proteobacteria
non-existing	non-existing	NZ_JFWA01000001.1	857	136258	137115	3074	133077	136151	776	132055	132831	-	-	-	-	-	-	-	-	-	-	-	-	Bacteria; Proteobacteria; Gammaproteobacteria; Pseudomonadales; Moraxellaceae; Acinetobacter; Acinetobacter calcoaceticus/baumannii complex	Acinetobacter baumannii 25253_5	Proteobacteria
non-existing	non-existing	NZ_JFWB01000008.1	857	74043	74900	3074	75007	78081	776	78327	79103	-	-	-	-	-	-	-	-	-	-	-	-	Bacteria; Proteobacteria; Gammaproteobacteria; Pseudomonadales; Moraxellaceae; Acinetobacter; Acinetobacter calcoaceticus/baumannii complex	Acinetobacter baumannii 25253_4	Proteobacteria
non-existing	non-existing	NZ_JFWC01000004.1	857	136582	137439	3074	133401	136475	776	132379	133155	-	-	-	-	-	-	-	-	-	-	-	-	Bacteria; Proteobacteria; Gammaproteobacteria; Pseudomonadales; Moraxellaceae; Acinetobacter; Acinetobacter calcoaceticus/baumannii complex	Acinetobacter baumannii 25253_3	Proteobacteria
non-existing	non-existing	NZ_JFWD01000008.1	857	76340	77197	3074	77304	80378	776	80624	81400	-	-	-	-	-	-	-	-	-	-	-	-	Bacteria; Proteobacteria; Gammaproteobacteria; Pseudomonadales; Moraxellaceae; Acinetobacter; Acinetobacter calcoaceticus/baumannii complex	Acinetobacter baumannii 25253_1	Proteobacteria
non-existing	non-existing	NZ_JFWE01000007.1	857	74096	74953	3074	75060	78134	776	78380	79156	-	-	-	-	-	-	-	-	-	-	-	-	Bacteria; Proteobacteria; Gammaproteobacteria; Pseudomonadales; Moraxellaceae; Acinetobacter; Acinetobacter calcoaceticus/baumannii complex	Acinetobacter baumannii 25253_10	Proteobacteria
non-existing	non-existing	NZ_JFWO01000005.1	857	76340	77197	3074	77304	80378	776	80624	81400	-	-	-	-	-	-	-	-	-	-	-	-	Bacteria; Proteobacteria; Gammaproteobacteria; Pseudomonadales; Moraxellaceae; Acinetobacter; Acinetobacter calcoaceticus/baumannii complex	Acinetobacter baumannii 25307_1	Proteobacteria
non-existing	non-existing	NZ_JFWU01000003.1	857	74149	75006	3074	75113	78187	776	78433	79209	-	-	-	-	-	-	-	-	-	-	-	-	Bacteria; Proteobacteria; Gammaproteobacteria; Pseudomonadales; Moraxellaceae; Acinetobacter; Acinetobacter calcoaceticus/baumannii complex	Acinetobacter baumannii 1237202	Proteobacteria
non-existing	non-existing	NZ_JFWV01000006.1	857	81207	82064	3074	78026	81100	776	77004	77780	-	-	-	-	-	-	-	-	-	-	-	-	Bacteria; Proteobacteria; Gammaproteobacteria; Pseudomonadales; Moraxellaceae; Acinetobacter; Acinetobacter calcoaceticus/baumannii complex	Acinetobacter baumannii 1262761-97	Proteobacteria
non-existing	non-existing	NZ_JFWW01000006.1	857	73971	74828	3074	74935	78009	776	78255	79031	-	-	-	-	-	-	-	-	-	-	-	-	Bacteria; Proteobacteria; Gammaproteobacteria; Pseudomonadales; Moraxellaceae; Acinetobacter; Acinetobacter calcoaceticus/baumannii complex	Acinetobacter baumannii 1117819	Proteobacteria
non-existing	non-existing	NZ_JFWY01000007.1	857	76263	77120	3074	77227	80301	776	80547	81323	-	-	-	-	-	-	-	-	-	-	-	-	Bacteria; Proteobacteria; Gammaproteobacteria; Pseudomonadales; Moraxellaceae; Acinetobacter; Acinetobacter calcoaceticus/baumannii complex	Acinetobacter baumannii 1232509	Proteobacteria
non-existing	non-existing	NZ_JFXI01000007.1	857	76324	77181	3074	77288	80362	776	80608	81384	-	-	-	-	-	-	-	-	-	-	-	-	Bacteria; Proteobacteria; Gammaproteobacteria; Pseudomonadales; Moraxellaceae; Acinetobacter; Acinetobacter calcoaceticus/baumannii complex	Acinetobacter baumannii 1397513	Proteobacteria
non-existing	non-existing	NZ_JFXJ01000008.1	857	76324	77181	3074	77288	80362	776	80608	81384	-	-	-	-	-	-	-	-	-	-	-	-	Bacteria; Proteobacteria; Gammaproteobacteria; Pseudomonadales; Moraxellaceae; Acinetobacter; Acinetobacter calcoaceticus/baumannii complex	Acinetobacter baumannii 1392509	Proteobacteria
non-existing	non-existing	NZ_JFXK01000006.1	857	74116	74973	3074	75080	78154	776	78400	79176	-	-	-	-	-	-	-	-	-	-	-	-	Bacteria; Proteobacteria; Gammaproteobacteria; Pseudomonadales; Moraxellaceae; Acinetobacter; Acinetobacter calcoaceticus/baumannii complex	Acinetobacter baumannii 1406182	Proteobacteria
non-existing	non-existing	NZ_JFXP01000009.1	857	94384	95241	3074	91203	94277	776	90181	90957	-	-	-	-	-	-	-	-	-	-	-	-	Bacteria; Proteobacteria; Gammaproteobacteria; Pseudomonadales; Moraxellaceae; Acinetobacter; Acinetobacter calcoaceticus/baumannii complex	Acinetobacter baumannii 466215	Proteobacteria
non-existing	non-existing	NZ_JFXW01000002.1	857	76381	77238	3074	77345	80419	776	80665	81441	-	-	-	-	-	-	-	-	-	-	-	-	Bacteria; Proteobacteria; Gammaproteobacteria; Pseudomonadales; Moraxellaceae; Acinetobacter; Acinetobacter calcoaceticus/baumannii complex	Acinetobacter baumannii 303002	Proteobacteria
non-existing	non-existing	NZ_JFYE01000005.1	857	94384	95241	3074	91203	94277	776	90181	90957	-	-	-	-	-	-	-	-	-	-	-	-	Bacteria; Proteobacteria; Gammaproteobacteria; Pseudomonadales; Moraxellaceae; Acinetobacter; Acinetobacter calcoaceticus/baumannii complex	Acinetobacter baumannii 213697	Proteobacteria
non-existing	non-existing	NZ_JFYH01000018.1	857	12649	13506	3074	13613	16687	776	16933	17709	-	-	-	-	-	-	-	-	-	-	-	-	Bacteria; Proteobacteria; Gammaproteobacteria; Pseudomonadales; Moraxellaceae; Acinetobacter; Acinetobacter calcoaceticus/baumannii complex	Acinetobacter baumannii 981176	Proteobacteria
non-existing	non-existing	NZ_JFYJ01000006.1	857	136410	137267	3074	133229	136303	776	132207	132983	-	-	-	-	-	-	-	-	-	-	-	-	Bacteria; Proteobacteria; Gammaproteobacteria; Pseudomonadales; Moraxellaceae; Acinetobacter; Acinetobacter calcoaceticus/baumannii complex	Acinetobacter baumannii 98826	Proteobacteria
non-existing	non-existing	NZ_JFYK01000018.1	857	68342	69199	3074	65161	68235	776	64139	64915	-	-	-	-	-	-	-	-	-	-	-	-	Bacteria; Proteobacteria; Gammaproteobacteria; Pseudomonadales; Moraxellaceae; Acinetobacter; Acinetobacter calcoaceticus/baumannii complex	Acinetobacter baumannii 70136	Proteobacteria
existing	non-existing	NZ_JFZI01000002.1	839	20045	20884	3164	16810	19974	776	15834	16610	-	-	-	1838	4748	6586	1526	6592	8118	5321	8208	13529	Bacteria; Proteobacteria; Gammaproteobacteria; Pseudomonadales; Pseudomonadaceae; Pseudomonas; Pseudomonas syringae	Pseudomonas syringae pv. atrofaciens LMG 5095	Proteobacteria
non-existing	non-existing	NZ_JGAB01000004.1	857	136343	137200	3074	133162	136236	776	132140	132916	-	-	-	-	-	-	-	-	-	-	-	-	Bacteria; Proteobacteria; Gammaproteobacteria; Pseudomonadales; Moraxellaceae; Acinetobacter; Acinetobacter calcoaceticus/baumannii complex	Acinetobacter baumannii 25561_7	Proteobacteria
non-existing	non-existing	NZ_JGAC01000004.1	857	136576	137433	3074	133395	136469	776	132373	133149	-	-	-	-	-	-	-	-	-	-	-	-	Bacteria; Proteobacteria; Gammaproteobacteria; Pseudomonadales; Moraxellaceae; Acinetobacter; Acinetobacter calcoaceticus/baumannii complex	Acinetobacter baumannii 25561_2	Proteobacteria
non-existing	non-existing	NZ_JGAD01000006.1	857	101853	102710	3074	98672	101746	776	97650	98426	-	-	-	-	-	-	-	-	-	-	-	-	Bacteria; Proteobacteria; Gammaproteobacteria; Pseudomonadales; Moraxellaceae; Acinetobacter; Acinetobacter calcoaceticus/baumannii complex	Acinetobacter baumannii 25561_1	Proteobacteria
non-existing	non-existing	NZ_JGAE01000006.1	857	136582	137439	3074	133401	136475	776	132379	133155	-	-	-	-	-	-	-	-	-	-	-	-	Bacteria; Proteobacteria; Gammaproteobacteria; Pseudomonadales; Moraxellaceae; Acinetobacter; Acinetobacter calcoaceticus/baumannii complex	Acinetobacter baumannii 24975_9	Proteobacteria
non-existing	non-existing	NZ_JGAF01000005.1	857	136416	137273	3074	133235	136309	776	132213	132989	-	-	-	-	-	-	-	-	-	-	-	-	Bacteria; Proteobacteria; Gammaproteobacteria; Pseudomonadales; Moraxellaceae; Acinetobacter; Acinetobacter calcoaceticus/baumannii complex	Acinetobacter baumannii 24975_7	Proteobacteria
non-existing	non-existing	NZ_JGAH01000007.1	857	74008	74865	3074	74972	78046	776	78292	79068	-	-	-	-	-	-	-	-	-	-	-	-	Bacteria; Proteobacteria; Gammaproteobacteria; Pseudomonadales; Moraxellaceae; Acinetobacter; Acinetobacter calcoaceticus/baumannii complex	Acinetobacter baumannii 24975_4	Proteobacteria
non-existing	non-existing	NZ_JGAJ01000004.1	857	136576	137433	3074	133395	136469	776	132373	133149	-	-	-	-	-	-	-	-	-	-	-	-	Bacteria; Proteobacteria; Gammaproteobacteria; Pseudomonadales; Moraxellaceae; Acinetobacter; Acinetobacter calcoaceticus/baumannii complex	Acinetobacter baumannii 25935_10	Proteobacteria
non-existing	non-existing	NZ_JGAK01000001.1	857	137103	137960	3074	133922	136996	776	132900	133676	-	-	-	-	-	-	-	-	-	-	-	-	Bacteria; Proteobacteria; Gammaproteobacteria; Pseudomonadales; Moraxellaceae; Acinetobacter; Acinetobacter calcoaceticus/baumannii complex	Acinetobacter baumannii 25935_9	Proteobacteria
non-existing	non-existing	NZ_JGAL01000001.1	857	76365	77222	3074	77329	80403	776	80649	81425	-	-	-	-	-	-	-	-	-	-	-	-	Bacteria; Proteobacteria; Gammaproteobacteria; Pseudomonadales; Moraxellaceae; Acinetobacter; Acinetobacter calcoaceticus/baumannii complex	Acinetobacter baumannii 25935_8	Proteobacteria
non-existing	non-existing	NZ_JGAM01000005.1	857	75124	75981	3074	76088	79162	776	79408	80184	-	-	-	-	-	-	-	-	-	-	-	-	Bacteria; Proteobacteria; Gammaproteobacteria; Pseudomonadales; Moraxellaceae; Acinetobacter; Acinetobacter calcoaceticus/baumannii complex	Acinetobacter baumannii 25935_7	Proteobacteria
non-existing	non-existing	NZ_JGAN01000004.1	857	147602	148459	3074	144421	147495	776	143399	144175	-	-	-	-	-	-	-	-	-	-	-	-	Bacteria; Proteobacteria; Gammaproteobacteria; Pseudomonadales; Moraxellaceae; Acinetobacter; Acinetobacter calcoaceticus/baumannii complex	Acinetobacter baumannii 25935_6	Proteobacteria
non-existing	non-existing	NZ_JGAQ01000004.1	857	136410	137267	3074	133229	136303	776	132207	132983	-	-	-	-	-	-	-	-	-	-	-	-	Bacteria; Proteobacteria; Gammaproteobacteria; Pseudomonadales; Moraxellaceae; Acinetobacter; Acinetobacter calcoaceticus/baumannii complex	Acinetobacter baumannii 25935_2	Proteobacteria
non-existing	non-existing	NZ_JGAR01000006.1	857	74041	74898	3074	75005	78079	776	78325	79101	-	-	-	-	-	-	-	-	-	-	-	-	Bacteria; Proteobacteria; Gammaproteobacteria; Pseudomonadales; Moraxellaceae; Acinetobacter; Acinetobacter calcoaceticus/baumannii complex	Acinetobacter baumannii 25935_1	Proteobacteria
non-existing	non-existing	NZ_JGAS01000003.1	857	74057	74914	3074	75021	78095	776	78341	79117	-	-	-	-	-	-	-	-	-	-	-	-	Bacteria; Proteobacteria; Gammaproteobacteria; Pseudomonadales; Moraxellaceae; Acinetobacter; Acinetobacter calcoaceticus/baumannii complex	Acinetobacter baumannii 25691_10	Proteobacteria
non-existing	non-existing	NZ_JGAU01000004.1	857	74123	74980	3074	75087	78161	776	78407	79183	-	-	-	-	-	-	-	-	-	-	-	-	Bacteria; Proteobacteria; Gammaproteobacteria; Pseudomonadales; Moraxellaceae; Acinetobacter; Acinetobacter calcoaceticus/baumannii complex	Acinetobacter baumannii 25691_6	Proteobacteria
non-existing	non-existing	NZ_JGAV01000006.1	857	5246	6103	3074	6210	9284	776	9530	10306	-	-	-	-	-	-	-	-	-	-	-	-	Bacteria; Proteobacteria; Gammaproteobacteria; Pseudomonadales; Moraxellaceae; Acinetobacter; Acinetobacter calcoaceticus/baumannii complex	Acinetobacter baumannii 25691_2	Proteobacteria
non-existing	non-existing	NZ_JGAW01000004.1	857	74013	74870	3074	74977	78051	776	78297	79073	-	-	-	-	-	-	-	-	-	-	-	-	Bacteria; Proteobacteria; Gammaproteobacteria; Pseudomonadales; Moraxellaceae; Acinetobacter; Acinetobacter calcoaceticus/baumannii complex	Acinetobacter baumannii 25691_1	Proteobacteria
non-existing	non-existing	NZ_JGAX01000006.1	857	136342	137199	3074	133161	136235	776	132139	132915	-	-	-	-	-	-	-	-	-	-	-	-	Bacteria; Proteobacteria; Gammaproteobacteria; Pseudomonadales; Moraxellaceae; Acinetobacter; Acinetobacter calcoaceticus/baumannii complex	Acinetobacter baumannii 25766_10	Proteobacteria
non-existing	non-existing	NZ_JGAY01000003.1	857	9615	10472	3074	10579	13653	776	13899	14675	-	-	-	-	-	-	-	-	-	-	-	-	Bacteria; Proteobacteria; Gammaproteobacteria; Pseudomonadales; Moraxellaceae; Acinetobacter; Acinetobacter calcoaceticus/baumannii complex	Acinetobacter baumannii 25766_9	Proteobacteria
non-existing	non-existing	NZ_JGAZ01000004.1	857	147614	148471	3074	144433	147507	776	143411	144187	-	-	-	-	-	-	-	-	-	-	-	-	Bacteria; Proteobacteria; Gammaproteobacteria; Pseudomonadales; Moraxellaceae; Acinetobacter; Acinetobacter calcoaceticus/baumannii complex	Acinetobacter baumannii 25766_7	Proteobacteria
non-existing	non-existing	NZ_JGBA01000005.1	857	151340	152197	3074	148159	151233	776	147137	147913	-	-	-	-	-	-	-	-	-	-	-	-	Bacteria; Proteobacteria; Gammaproteobacteria; Pseudomonadales; Moraxellaceae; Acinetobacter; Acinetobacter calcoaceticus/baumannii complex	Acinetobacter baumannii 25766_6	Proteobacteria
non-existing	non-existing	NZ_JGBB01000004.1	857	137116	137973	3074	133935	137009	776	132913	133689	-	-	-	-	-	-	-	-	-	-	-	-	Bacteria; Proteobacteria; Gammaproteobacteria; Pseudomonadales; Moraxellaceae; Acinetobacter; Acinetobacter calcoaceticus/baumannii complex	Acinetobacter baumannii 25766_5	Proteobacteria
non-existing	non-existing	NZ_JGBC01000007.1	857	136576	137433	3074	133395	136469	776	132373	133149	-	-	-	-	-	-	-	-	-	-	-	-	Bacteria; Proteobacteria; Gammaproteobacteria; Pseudomonadales; Moraxellaceae; Acinetobacter; Acinetobacter calcoaceticus/baumannii complex	Acinetobacter baumannii 25766_4	Proteobacteria
non-existing	non-existing	NZ_JGBD01000009.1	857	7641	8498	3074	8605	11679	776	11925	12701	-	-	-	-	-	-	-	-	-	-	-	-	Bacteria; Proteobacteria; Gammaproteobacteria; Pseudomonadales; Moraxellaceae; Acinetobacter; Acinetobacter calcoaceticus/baumannii complex	Acinetobacter baumannii 25766_3	Proteobacteria
non-existing	non-existing	NZ_JGBE01000008.1	857	24769	25626	3074	25733	28807	776	29053	29829	-	-	-	-	-	-	-	-	-	-	-	-	Bacteria; Proteobacteria; Gammaproteobacteria; Pseudomonadales; Moraxellaceae; Acinetobacter; Acinetobacter calcoaceticus/baumannii complex	Acinetobacter baumannii 25766_2	Proteobacteria
non-existing	non-existing	NZ_JGBF01000006.1	857	5758	6615	3074	6722	9796	776	10042	10818	-	-	-	-	-	-	-	-	-	-	-	-	Bacteria; Proteobacteria; Gammaproteobacteria; Pseudomonadales; Moraxellaceae; Acinetobacter; Acinetobacter calcoaceticus/baumannii complex	Acinetobacter baumannii 25766_1	Proteobacteria
non-existing	non-existing	NZ_JGBG01000006.1	857	74119	74976	3074	75083	78157	776	78403	79179	-	-	-	-	-	-	-	-	-	-	-	-	Bacteria; Proteobacteria; Gammaproteobacteria; Pseudomonadales; Moraxellaceae; Acinetobacter; Acinetobacter calcoaceticus/baumannii complex	Acinetobacter baumannii 25561_10	Proteobacteria
non-existing	non-existing	NZ_JGBJ01000006.1	857	136672	137529	3074	133491	136565	776	132469	133245	-	-	-	-	-	-	-	-	-	-	-	-	Bacteria; Proteobacteria; Gammaproteobacteria; Pseudomonadales; Moraxellaceae; Acinetobacter; Acinetobacter calcoaceticus/baumannii complex	Acinetobacter baumannii 44857_10	Proteobacteria
non-existing	non-existing	NZ_JGBQ01000006.1	857	21578	22435	3074	22542	25616	776	25862	26638	-	-	-	-	-	-	-	-	-	-	-	-	Bacteria; Proteobacteria; Gammaproteobacteria; Pseudomonadales; Moraxellaceae; Acinetobacter; Acinetobacter calcoaceticus/baumannii complex	Acinetobacter baumannii 44467_3	Proteobacteria
non-existing	non-existing	NZ_JGBR01000008.1	857	21595	22452	3074	22559	25633	776	25879	26655	-	-	-	-	-	-	-	-	-	-	-	-	Bacteria; Proteobacteria; Gammaproteobacteria; Pseudomonadales; Moraxellaceae; Acinetobacter; Acinetobacter calcoaceticus/baumannii complex	Acinetobacter baumannii 44467_2	Proteobacteria
non-existing	non-existing	NZ_JGBS01000008.1	857	98973	99830	3074	95792	98866	776	94770	95546	-	-	-	-	-	-	-	-	-	-	-	-	Bacteria; Proteobacteria; Gammaproteobacteria; Pseudomonadales; Moraxellaceae; Acinetobacter; Acinetobacter calcoaceticus/baumannii complex	Acinetobacter baumannii 44467_1	Proteobacteria
non-existing	non-existing	NZ_JGBT01000007.1	857	9548	10405	3074	10512	13586	776	13832	14608	-	-	-	-	-	-	-	-	-	-	-	-	Bacteria; Proteobacteria; Gammaproteobacteria; Pseudomonadales; Moraxellaceae; Acinetobacter; Acinetobacter calcoaceticus/baumannii complex	Acinetobacter baumannii 44467_10	Proteobacteria
non-existing	non-existing	NZ_JGBW01000006.1	857	14359	15216	3074	15323	18397	776	18643	19419	-	-	-	-	-	-	-	-	-	-	-	-	Bacteria; Proteobacteria; Gammaproteobacteria; Pseudomonadales; Moraxellaceae; Acinetobacter; Acinetobacter calcoaceticus/baumannii complex	Acinetobacter baumannii 44327_5	Proteobacteria
non-existing	non-existing	NZ_JGBZ01000008.1	857	99043	99900	3074	95862	98936	776	94840	95616	-	-	-	-	-	-	-	-	-	-	-	-	Bacteria; Proteobacteria; Gammaproteobacteria; Pseudomonadales; Moraxellaceae; Acinetobacter; Acinetobacter calcoaceticus/baumannii complex	Acinetobacter baumannii 44327_1	Proteobacteria
non-existing	non-existing	NZ_JGCA01000002.1	857	124678	125535	3074	121497	124571	776	120475	121251	-	-	-	-	-	-	-	-	-	-	-	-	Bacteria; Proteobacteria; Gammaproteobacteria; Pseudomonadales; Moraxellaceae; Acinetobacter; Acinetobacter calcoaceticus/baumannii complex	Acinetobacter baumannii 25750_8	Proteobacteria
non-existing	non-existing	NZ_JGCB01000004.1	857	136576	137433	3074	133395	136469	776	132373	133149	-	-	-	-	-	-	-	-	-	-	-	-	Bacteria; Proteobacteria; Gammaproteobacteria; Pseudomonadales; Moraxellaceae; Acinetobacter; Acinetobacter calcoaceticus/baumannii complex	Acinetobacter baumannii 25750_7	Proteobacteria
non-existing	non-existing	NZ_JGCC01000004.1	857	7006	7863	3074	7970	11044	776	11290	12066	-	-	-	-	-	-	-	-	-	-	-	-	Bacteria; Proteobacteria; Gammaproteobacteria; Pseudomonadales; Moraxellaceae; Acinetobacter; Acinetobacter calcoaceticus/baumannii complex	Acinetobacter baumannii 25750_6	Proteobacteria
non-existing	non-existing	NZ_JGCD01000009.1	857	82451	83308	3074	79270	82344	776	78248	79024	-	-	-	-	-	-	-	-	-	-	-	-	Bacteria; Proteobacteria; Gammaproteobacteria; Pseudomonadales; Moraxellaceae; Acinetobacter; Acinetobacter calcoaceticus/baumannii complex	Acinetobacter baumannii 25681_9	Proteobacteria
non-existing	non-existing	NZ_JGCE01000005.1	857	136410	137267	3074	133229	136303	776	132207	132983	-	-	-	-	-	-	-	-	-	-	-	-	Bacteria; Proteobacteria; Gammaproteobacteria; Pseudomonadales; Moraxellaceae; Acinetobacter; Acinetobacter calcoaceticus/baumannii complex	Acinetobacter baumannii 25681_8	Proteobacteria
non-existing	non-existing	NZ_JGCF01000009.1	857	102242	103099	3074	99061	102135	776	98039	98815	-	-	-	-	-	-	-	-	-	-	-	-	Bacteria; Proteobacteria; Gammaproteobacteria; Pseudomonadales; Moraxellaceae; Acinetobacter; Acinetobacter calcoaceticus/baumannii complex	Acinetobacter baumannii 25681_6	Proteobacteria
non-existing	non-existing	NZ_JGCG01000007.1	857	136410	137267	3074	133229	136303	776	132207	132983	-	-	-	-	-	-	-	-	-	-	-	-	Bacteria; Proteobacteria; Gammaproteobacteria; Pseudomonadales; Moraxellaceae; Acinetobacter; Acinetobacter calcoaceticus/baumannii complex	Acinetobacter baumannii 25681_5	Proteobacteria
non-existing	non-existing	NZ_JGCH01000012.1	857	22581	23438	3074	23545	26619	776	26865	27641	-	-	-	-	-	-	-	-	-	-	-	-	Bacteria; Proteobacteria; Gammaproteobacteria; Pseudomonadales; Moraxellaceae; Acinetobacter; Acinetobacter calcoaceticus/baumannii complex	Acinetobacter baumannii 25681_3	Proteobacteria
non-existing	non-existing	NZ_JGCI01000005.1	857	136411	137268	3074	133230	136304	776	132208	132984	-	-	-	-	-	-	-	-	-	-	-	-	Bacteria; Proteobacteria; Gammaproteobacteria; Pseudomonadales; Moraxellaceae; Acinetobacter; Acinetobacter calcoaceticus/baumannii complex	Acinetobacter baumannii 25681_2	Proteobacteria
existing	non-existing	NZ_JGWJ01000032.1	839	24474	25313	3167	21236	24403	776	20257	21033	-	-	-	1850	11241	13091	1487	13133	14620	5351	14641	19992	Bacteria; Proteobacteria; Betaproteobacteria; Burkholderiales; Alcaligenaceae; Bordetella	Bordetella bronchiseptica 345	Proteobacteria
existing	non-existing	NZ_JGWO01000179.1	830	115772	116602	3167	116673	119840	776	120043	120819	-	-	-	1823	128969	130792	1487	127413	128900	5345	122047	127392	Bacteria; Proteobacteria; Betaproteobacteria; Burkholderiales; Alcaligenaceae; Bordetella	Bordetella bronchiseptica A1-7	Proteobacteria
existing	non-existing	NZ_JGWQ01000116.1	830	140894	141724	3167	141795	144962	776	145165	145941	-	-	-	1823	154091	155914	1487	152535	154022	5345	147169	152514	Bacteria; Proteobacteria; Betaproteobacteria; Burkholderiales; Alcaligenaceae; Bordetella	Bordetella bronchiseptica B20-10725633	Proteobacteria
existing	non-existing	NZ_JGXD01000004.1	839	49196	50035	3167	45958	49125	776	44979	45755	-	-	-	1850	35965	37815	1487	37857	39344	5185	39365	44550	Bacteria; Proteobacteria; Betaproteobacteria; Burkholderiales; Alcaligenaceae; Bordetella	Bordetella bronchiseptica GA96-01	Proteobacteria
existing	non-existing	NZ_JGXF01000030.1	830	83460	84290	3167	80222	83389	776	79243	80019	-	-	-	1823	69270	71093	1487	71162	72649	5345	72670	78015	Bacteria; Proteobacteria; Betaproteobacteria; Burkholderiales; Alcaligenaceae; Bordetella	Bordetella bronchiseptica M85/00/2	Proteobacteria
non-existing	non-existing	NZ_JH114322.1	815	1223633	1224448	2483	1221034	1223517	374	1219346	1219720	-	-	-	-	-	-	-	-	-	-	-	-	Bacteria; Bacteroidetes; Bacteroidia; Bacteroidales; Bacteroidaceae; Bacteroides	Bacteroides dorei 5_1_36/D4	Bacteroidetes
existing	non-existing	NZ_JH603161.1	722	923590	924312	3218	924512	927730	725	928002	928727	-	-	-	1823	944368	946191	1478	942824	944302	4271	936338	940609	Bacteria; Proteobacteria; Betaproteobacteria; Burkholderiales; Burkholderiaceae; Burkholderia	Burkholderia sp. Ch1-1	Proteobacteria
existing	non-existing	NZ_JH603163.1	875	136769	137644	2009	134244	136253	659	132734	133393	-	-	-	1715	130955	132670	1529	129293	130822	5276	123913	129189	Bacteria; Proteobacteria; Gammaproteobacteria; Chromatiales; Chromatiaceae; Thiorhodovibrio	Thiorhodovibrio sp. 970	Proteobacteria
non-existing	non-existing	NZ_JH724241.1	815	403616	404431	2483	401017	403500	374	399329	399703	-	-	-	-	-	-	-	-	-	-	-	-	Bacteria; Bacteroidetes; Bacteroidia; Bacteroidales; Bacteroidaceae; Bacteroides	Bacteroides ovatus CL03T12C18	Bacteroidetes
non-existing	non-existing	NZ_JH806612.1	890	54265	55155	3029	55203	58232	638	58591	59229	-	-	-	-	-	-	-	-	-	-	-	-	Bacteria; Firmicutes; Clostridia; Clostridiales; Clostridiales Family XVII. Incertae Sedis; Sulfobacillus	Sulfobacillus thermosulfidooxidans str. Cutipay	Firmicutes
non-existing	non-existing	NZ_JH815557.1	857	2372491	2373348	3074	2369310	2372384	776	2368288	2369064	-	-	-	-	-	-	-	-	-	-	-	-	Bacteria; Proteobacteria; Gammaproteobacteria; Pseudomonadales; Moraxellaceae; Acinetobacter; Acinetobacter calcoaceticus/baumannii complex	Acinetobacter baumannii Ab11111	Proteobacteria
non-existing	non-existing	NZ_JH815576.1	857	92891	93748	3074	93855	96929	776	97175	97951	-	-	-	-	-	-	-	-	-	-	-	-	Bacteria; Proteobacteria; Gammaproteobacteria; Pseudomonadales; Moraxellaceae; Acinetobacter; Acinetobacter calcoaceticus/baumannii complex	Acinetobacter baumannii Ab44444	Proteobacteria
non-existing	non-existing	NZ_JHCC01000006.1	857	35496	36353	3074	32315	35389	776	31293	32069	-	-	-	-	-	-	-	-	-	-	-	-	Bacteria; Proteobacteria; Gammaproteobacteria; Pseudomonadales; Moraxellaceae; Acinetobacter; Acinetobacter calcoaceticus/baumannii complex	Acinetobacter baumannii 44437_9	Proteobacteria
non-existing	non-existing	NZ_JHCD01000005.1	857	83869	84726	3074	84833	87907	776	88153	88929	-	-	-	-	-	-	-	-	-	-	-	-	Bacteria; Proteobacteria; Gammaproteobacteria; Pseudomonadales; Moraxellaceae; Acinetobacter; Acinetobacter calcoaceticus/baumannii complex	Acinetobacter baumannii 44437_8	Proteobacteria
non-existing	non-existing	NZ_JHCE01000007.1	857	35318	36175	3074	32137	35211	776	31115	31891	-	-	-	-	-	-	-	-	-	-	-	-	Bacteria; Proteobacteria; Gammaproteobacteria; Pseudomonadales; Moraxellaceae; Acinetobacter; Acinetobacter calcoaceticus/baumannii complex	Acinetobacter baumannii 44437_7	Proteobacteria
non-existing	non-existing	NZ_JHCF01000007.1	857	83897	84754	3074	84861	87935	776	88181	88957	-	-	-	-	-	-	-	-	-	-	-	-	Bacteria; Proteobacteria; Gammaproteobacteria; Pseudomonadales; Moraxellaceae; Acinetobacter; Acinetobacter calcoaceticus/baumannii complex	Acinetobacter baumannii 44437_5	Proteobacteria
non-existing	non-existing	NZ_JHCG01000007.1	857	84231	85088	3074	85195	88269	776	88515	89291	-	-	-	-	-	-	-	-	-	-	-	-	Bacteria; Proteobacteria; Gammaproteobacteria; Pseudomonadales; Moraxellaceae; Acinetobacter; Acinetobacter calcoaceticus/baumannii complex	Acinetobacter baumannii 44437_4	Proteobacteria
non-existing	non-existing	NZ_JHCH01000007.1	857	83945	84802	3074	84909	87983	776	88229	89005	-	-	-	-	-	-	-	-	-	-	-	-	Bacteria; Proteobacteria; Gammaproteobacteria; Pseudomonadales; Moraxellaceae; Acinetobacter; Acinetobacter calcoaceticus/baumannii complex	Acinetobacter baumannii 44437_3	Proteobacteria
non-existing	non-existing	NZ_JHCI01000010.1	857	21651	22508	3074	22615	25689	776	25935	26711	-	-	-	-	-	-	-	-	-	-	-	-	Bacteria; Proteobacteria; Gammaproteobacteria; Pseudomonadales; Moraxellaceae; Acinetobacter; Acinetobacter calcoaceticus/baumannii complex	Acinetobacter baumannii 44362_9	Proteobacteria
non-existing	non-existing	NZ_JHCJ01000010.1	857	23714	24571	3074	24678	27752	776	27998	28774	-	-	-	-	-	-	-	-	-	-	-	-	Bacteria; Proteobacteria; Gammaproteobacteria; Pseudomonadales; Moraxellaceae; Acinetobacter; Acinetobacter calcoaceticus/baumannii complex	Acinetobacter baumannii 44362_8	Proteobacteria
non-existing	non-existing	NZ_JHCK01000005.1	857	98913	99770	3074	95732	98806	776	94710	95486	-	-	-	-	-	-	-	-	-	-	-	-	Bacteria; Proteobacteria; Gammaproteobacteria; Pseudomonadales; Moraxellaceae; Acinetobacter; Acinetobacter calcoaceticus/baumannii complex	Acinetobacter baumannii 44362_7	Proteobacteria
non-existing	non-existing	NZ_JHCL01000010.1	857	9605	10462	3074	10569	13643	776	13889	14665	-	-	-	-	-	-	-	-	-	-	-	-	Bacteria; Proteobacteria; Gammaproteobacteria; Pseudomonadales; Moraxellaceae; Acinetobacter; Acinetobacter calcoaceticus/baumannii complex	Acinetobacter baumannii 44362_6	Proteobacteria
non-existing	non-existing	NZ_JHCM01000013.1	857	68348	69205	3074	65167	68241	776	64145	64921	-	-	-	-	-	-	-	-	-	-	-	-	Bacteria; Proteobacteria; Gammaproteobacteria; Pseudomonadales; Moraxellaceae; Acinetobacter; Acinetobacter calcoaceticus/baumannii complex	Acinetobacter baumannii 44362_5	Proteobacteria
non-existing	non-existing	NZ_JHCN01000010.1	857	21564	22421	3074	22528	25602	776	25848	26624	-	-	-	-	-	-	-	-	-	-	-	-	Bacteria; Proteobacteria; Gammaproteobacteria; Pseudomonadales; Moraxellaceae; Acinetobacter; Acinetobacter calcoaceticus/baumannii complex	Acinetobacter baumannii 44362_4	Proteobacteria
non-existing	non-existing	NZ_JHCO01000006.1	857	21601	22458	3074	22565	25639	776	25885	26661	-	-	-	-	-	-	-	-	-	-	-	-	Bacteria; Proteobacteria; Gammaproteobacteria; Pseudomonadales; Moraxellaceae; Acinetobacter; Acinetobacter calcoaceticus/baumannii complex	Acinetobacter baumannii 44362_3	Proteobacteria
non-existing	non-existing	NZ_JHCQ01000010.1	857	99034	99891	3074	95853	98927	776	94831	95607	-	-	-	-	-	-	-	-	-	-	-	-	Bacteria; Proteobacteria; Gammaproteobacteria; Pseudomonadales; Moraxellaceae; Acinetobacter; Acinetobacter calcoaceticus/baumannii complex	Acinetobacter baumannii 44362_1	Proteobacteria
non-existing	non-existing	NZ_JHCR01000013.1	857	23753	24610	3074	24717	27791	776	28037	28813	-	-	-	-	-	-	-	-	-	-	-	-	Bacteria; Proteobacteria; Gammaproteobacteria; Pseudomonadales; Moraxellaceae; Acinetobacter; Acinetobacter calcoaceticus/baumannii complex	Acinetobacter baumannii 44362_10	Proteobacteria
non-existing	non-existing	NZ_JHCS01000007.1	857	99292	100149	3074	96111	99185	776	95089	95865	-	-	-	-	-	-	-	-	-	-	-	-	Bacteria; Proteobacteria; Gammaproteobacteria; Pseudomonadales; Moraxellaceae; Acinetobacter; Acinetobacter calcoaceticus/baumannii complex	Acinetobacter baumannii 43557_1	Proteobacteria
non-existing	non-existing	NZ_JHCT01000005.1	857	149487	150344	3074	146306	149380	776	145284	146060	-	-	-	-	-	-	-	-	-	-	-	-	Bacteria; Proteobacteria; Gammaproteobacteria; Pseudomonadales; Moraxellaceae; Acinetobacter; Acinetobacter calcoaceticus/baumannii complex	Acinetobacter baumannii 25878_3	Proteobacteria
non-existing	non-existing	NZ_JHCV01000005.1	857	24790	25647	3074	25754	28828	776	29074	29850	-	-	-	-	-	-	-	-	-	-	-	-	Bacteria; Proteobacteria; Gammaproteobacteria; Pseudomonadales; Moraxellaceae; Acinetobacter; Acinetobacter calcoaceticus/baumannii complex	Acinetobacter baumannii 25878_1	Proteobacteria
existing	non-existing	NZ_JHHC01000001.1	851	369705	370556	3038	366601	369639	770	365522	366292	-	-	-	1814	356612	358426	1529	358426	359955	5378	359955	365333	Bacteria; Proteobacteria; Gammaproteobacteria; Enterobacterales; Enterobacteriaceae; Escherichia	Escherichia coli O121:H7 str. 2009C-3299	Proteobacteria
non-existing	non-existing	NZ_JHOO01000002.1	857	9428	10285	3074	10392	13466	776	13712	14488	-	-	-	-	-	-	-	-	-	-	-	-	Bacteria; Proteobacteria; Gammaproteobacteria; Pseudomonadales; Moraxellaceae; Acinetobacter; Acinetobacter calcoaceticus/baumannii complex	Acinetobacter baumannii 26016_8	Proteobacteria
non-existing	non-existing	NZ_JHOP01000013.1	857	62718	63575	3074	59537	62611	776	58515	59291	-	-	-	-	-	-	-	-	-	-	-	-	Bacteria; Proteobacteria; Gammaproteobacteria; Pseudomonadales; Moraxellaceae; Acinetobacter; Acinetobacter calcoaceticus/baumannii complex	Acinetobacter baumannii 45057_4	Proteobacteria
non-existing	non-existing	NZ_JHOS01000012.1	857	24790	25647	3074	25754	28828	776	29074	29850	-	-	-	-	-	-	-	-	-	-	-	-	Bacteria; Proteobacteria; Gammaproteobacteria; Pseudomonadales; Moraxellaceae; Acinetobacter; Acinetobacter calcoaceticus/baumannii complex	Acinetobacter baumannii 26016_5	Proteobacteria
non-existing	non-existing	NZ_JHOT01000008.1	857	102242	103099	3074	99061	102135	776	98039	98815	-	-	-	-	-	-	-	-	-	-	-	-	Bacteria; Proteobacteria; Gammaproteobacteria; Pseudomonadales; Moraxellaceae; Acinetobacter; Acinetobacter calcoaceticus/baumannii complex	Acinetobacter baumannii 25569_6	Proteobacteria
non-existing	non-existing	NZ_JHOU01000007.1	857	136428	137285	3074	133247	136321	776	132225	133001	-	-	-	-	-	-	-	-	-	-	-	-	Bacteria; Proteobacteria; Gammaproteobacteria; Pseudomonadales; Moraxellaceae; Acinetobacter; Acinetobacter calcoaceticus/baumannii complex	Acinetobacter baumannii 26016_10	Proteobacteria
non-existing	non-existing	NZ_JHOX01000006.1	857	136576	137433	3074	133395	136469	776	132373	133149	-	-	-	-	-	-	-	-	-	-	-	-	Bacteria; Proteobacteria; Gammaproteobacteria; Pseudomonadales; Moraxellaceae; Acinetobacter; Acinetobacter calcoaceticus/baumannii complex	Acinetobacter baumannii 26016_6	Proteobacteria
non-existing	non-existing	NZ_JHOY01000005.1	857	136576	137433	3074	133395	136469	776	132373	133149	-	-	-	-	-	-	-	-	-	-	-	-	Bacteria; Proteobacteria; Gammaproteobacteria; Pseudomonadales; Moraxellaceae; Acinetobacter; Acinetobacter calcoaceticus/baumannii complex	Acinetobacter baumannii 26016_1	Proteobacteria
non-existing	non-existing	NZ_JHPB01000008.1	857	24783	25640	3074	25747	28821	776	29067	29843	-	-	-	-	-	-	-	-	-	-	-	-	Bacteria; Proteobacteria; Gammaproteobacteria; Pseudomonadales; Moraxellaceae; Acinetobacter; Acinetobacter calcoaceticus/baumannii complex	Acinetobacter baumannii 26016_4	Proteobacteria
non-existing	non-existing	NZ_JHPF01000007.1	857	51070	51927	3074	52034	55108	776	55354	56130	-	-	-	-	-	-	-	-	-	-	-	-	Bacteria; Proteobacteria; Gammaproteobacteria; Pseudomonadales; Moraxellaceae; Acinetobacter; Acinetobacter calcoaceticus/baumannii complex	Acinetobacter baumannii 16553_10	Proteobacteria
non-existing	non-existing	NZ_JHPG01000001.1	857	89018	89875	3074	89982	93056	776	93302	94078	-	-	-	-	-	-	-	-	-	-	-	-	Bacteria; Proteobacteria; Gammaproteobacteria; Pseudomonadales; Moraxellaceae; Acinetobacter; Acinetobacter calcoaceticus/baumannii complex	Acinetobacter baumannii 16553_9	Proteobacteria
non-existing	non-existing	NZ_JHPH01000001.1	857	308008	308865	3074	304827	307901	776	303805	304581	-	-	-	-	-	-	-	-	-	-	-	-	Bacteria; Proteobacteria; Gammaproteobacteria; Pseudomonadales; Moraxellaceae; Acinetobacter; Acinetobacter calcoaceticus/baumannii complex	Acinetobacter baumannii 16553_8	Proteobacteria
non-existing	non-existing	NZ_JHPI01000001.1	857	46013	46870	3074	46977	50051	776	50297	51073	-	-	-	-	-	-	-	-	-	-	-	-	Bacteria; Proteobacteria; Gammaproteobacteria; Pseudomonadales; Moraxellaceae; Acinetobacter; Acinetobacter calcoaceticus/baumannii complex	Acinetobacter baumannii 16553_6	Proteobacteria
non-existing	non-existing	NZ_JHPJ01000007.1	857	136404	137261	3074	133223	136297	776	132201	132977	-	-	-	-	-	-	-	-	-	-	-	-	Bacteria; Proteobacteria; Gammaproteobacteria; Pseudomonadales; Moraxellaceae; Acinetobacter; Acinetobacter calcoaceticus/baumannii complex	Acinetobacter baumannii 16553_4	Proteobacteria
non-existing	non-existing	NZ_JHPK01000004.1	857	84372	85229	3074	85336	88410	776	88656	89432	-	-	-	-	-	-	-	-	-	-	-	-	Bacteria; Proteobacteria; Gammaproteobacteria; Pseudomonadales; Moraxellaceae; Acinetobacter; Acinetobacter calcoaceticus/baumannii complex	Acinetobacter baumannii 16553_3	Proteobacteria
non-existing	non-existing	NZ_JHPL01000006.1	857	89054	89911	3074	90018	93092	776	93338	94114	-	-	-	-	-	-	-	-	-	-	-	-	Bacteria; Proteobacteria; Gammaproteobacteria; Pseudomonadales; Moraxellaceae; Acinetobacter; Acinetobacter calcoaceticus/baumannii complex	Acinetobacter baumannii 16553_2	Proteobacteria
non-existing	non-existing	NZ_JHPM01000006.1	857	136404	137261	3074	133223	136297	776	132201	132977	-	-	-	-	-	-	-	-	-	-	-	-	Bacteria; Proteobacteria; Gammaproteobacteria; Pseudomonadales; Moraxellaceae; Acinetobacter; Acinetobacter calcoaceticus/baumannii complex	Acinetobacter baumannii 16553_1	Proteobacteria
non-existing	non-existing	NZ_JHXG01000007.1	821	168679	169500	2192	166407	168599	302	164510	164812	-	-	-	-	-	-	-	-	-	-	-	-	Bacteria; Bacteroidetes; Bacteroidia; Bacteroidales; Prevotellaceae; Prevotella	Prevotella brevis P6B11	Bacteroidetes
non-existing	existing	NZ_JHYO01000038.1	824	9740	10564	3149	10641	13790	785	14034	14819	2279	14865	17144	-	-	-	-	-	-	-	-	-	Bacteria; Proteobacteria; Alphaproteobacteria; Rhizobiales; Methylocystaceae; Terasakiella	Terasakiella pusilla DSM 6293	Proteobacteria
non-existing	non-existing	NZ_JHYQ01000001.1	911	62450	63361	3188	59241	62429	623	58279	58902	-	-	-	-	-	-	-	-	-	-	-	-	Bacteria; Proteobacteria; Gammaproteobacteria; Thiotrichales; Thiotrichaceae; Thiothrix	Thiothrix lacustris DSM 21227	Proteobacteria
non-existing	non-existing	NZ_JICP01000004.1	857	81226	82083	3074	78045	81119	776	77023	77799	-	-	-	-	-	-	-	-	-	-	-	-	Bacteria; Proteobacteria; Gammaproteobacteria; Pseudomonadales; Moraxellaceae; Acinetobacter; Acinetobacter calcoaceticus/baumannii complex	Acinetobacter baumannii 42057_2	Proteobacteria
non-existing	non-existing	NZ_JICQ01000004.1	857	136925	137782	3074	133744	136818	776	132722	133498	-	-	-	-	-	-	-	-	-	-	-	-	Bacteria; Proteobacteria; Gammaproteobacteria; Pseudomonadales; Moraxellaceae; Acinetobacter; Acinetobacter calcoaceticus/baumannii complex	Acinetobacter baumannii 25442_9	Proteobacteria
non-existing	non-existing	NZ_JICR01000003.1	857	136249	137106	3074	133068	136142	776	132046	132822	-	-	-	-	-	-	-	-	-	-	-	-	Bacteria; Proteobacteria; Gammaproteobacteria; Pseudomonadales; Moraxellaceae; Acinetobacter; Acinetobacter calcoaceticus/baumannii complex	Acinetobacter baumannii 25442_7	Proteobacteria
non-existing	non-existing	NZ_JICV01000006.1	857	35313	36170	3074	32132	35206	776	31110	31886	-	-	-	-	-	-	-	-	-	-	-	-	Bacteria; Proteobacteria; Gammaproteobacteria; Pseudomonadales; Moraxellaceae; Acinetobacter; Acinetobacter calcoaceticus/baumannii complex	Acinetobacter baumannii 44298_10	Proteobacteria
non-existing	non-existing	NZ_JICW01000006.1	857	35311	36168	3074	32130	35204	776	31108	31884	-	-	-	-	-	-	-	-	-	-	-	-	Bacteria; Proteobacteria; Gammaproteobacteria; Pseudomonadales; Moraxellaceae; Acinetobacter; Acinetobacter calcoaceticus/baumannii complex	Acinetobacter baumannii 44298_9	Proteobacteria
non-existing	non-existing	NZ_JICX01000006.1	857	84195	85052	3074	85159	88233	776	88479	89255	-	-	-	-	-	-	-	-	-	-	-	-	Bacteria; Proteobacteria; Gammaproteobacteria; Pseudomonadales; Moraxellaceae; Acinetobacter; Acinetobacter calcoaceticus/baumannii complex	Acinetobacter baumannii 44298_7	Proteobacteria
non-existing	non-existing	NZ_JICY01000032.1	857	9703	10560	3074	10667	13741	776	13987	14763	-	-	-	-	-	-	-	-	-	-	-	-	Bacteria; Proteobacteria; Gammaproteobacteria; Pseudomonadales; Moraxellaceae; Acinetobacter; Acinetobacter calcoaceticus/baumannii complex	Acinetobacter baumannii 44298_6	Proteobacteria
non-existing	non-existing	NZ_JICZ01000008.1	857	84230	85087	3074	85194	88268	776	88514	89290	-	-	-	-	-	-	-	-	-	-	-	-	Bacteria; Proteobacteria; Gammaproteobacteria; Pseudomonadales; Moraxellaceae; Acinetobacter; Acinetobacter calcoaceticus/baumannii complex	Acinetobacter baumannii 44298_4	Proteobacteria
non-existing	non-existing	NZ_JIDA01000007.1	857	35336	36193	3074	32155	35229	776	31133	31909	-	-	-	-	-	-	-	-	-	-	-	-	Bacteria; Proteobacteria; Gammaproteobacteria; Pseudomonadales; Moraxellaceae; Acinetobacter; Acinetobacter calcoaceticus/baumannii complex	Acinetobacter baumannii 44298_2	Proteobacteria
non-existing	non-existing	NZ_JIDB01000006.1	857	89267	90124	3074	90231	93305	776	93551	94327	-	-	-	-	-	-	-	-	-	-	-	-	Bacteria; Proteobacteria; Gammaproteobacteria; Pseudomonadales; Moraxellaceae; Acinetobacter; Acinetobacter calcoaceticus/baumannii complex	Acinetobacter baumannii 44298_1	Proteobacteria
non-existing	non-existing	NZ_JIDC01000008.1	857	101482	102339	3074	98301	101375	776	97279	98055	-	-	-	-	-	-	-	-	-	-	-	-	Bacteria; Proteobacteria; Gammaproteobacteria; Pseudomonadales; Moraxellaceae; Acinetobacter; Acinetobacter calcoaceticus/baumannii complex	Acinetobacter baumannii 26016_9	Proteobacteria
non-existing	non-existing	NZ_JIDD01000006.1	857	149855	150712	3074	146674	149748	776	145652	146428	-	-	-	-	-	-	-	-	-	-	-	-	Bacteria; Proteobacteria; Gammaproteobacteria; Pseudomonadales; Moraxellaceae; Acinetobacter; Acinetobacter calcoaceticus/baumannii complex	Acinetobacter baumannii 44839_10	Proteobacteria
non-existing	non-existing	NZ_JIDE01000002.1	857	74085	74942	3074	75049	78123	776	78369	79145	-	-	-	-	-	-	-	-	-	-	-	-	Bacteria; Proteobacteria; Gammaproteobacteria; Pseudomonadales; Moraxellaceae; Acinetobacter; Acinetobacter calcoaceticus/baumannii complex	Acinetobacter baumannii 24975_10	Proteobacteria
non-existing	non-existing	NZ_JIDF01000004.1	857	136348	137205	3074	133167	136241	776	132145	132921	-	-	-	-	-	-	-	-	-	-	-	-	Bacteria; Proteobacteria; Gammaproteobacteria; Pseudomonadales; Moraxellaceae; Acinetobacter; Acinetobacter calcoaceticus/baumannii complex	Acinetobacter baumannii 24860_6	Proteobacteria
non-existing	non-existing	NZ_JIDG01000003.1	857	136349	137206	3074	133168	136242	776	132146	132922	-	-	-	-	-	-	-	-	-	-	-	-	Bacteria; Proteobacteria; Gammaproteobacteria; Pseudomonadales; Moraxellaceae; Acinetobacter; Acinetobacter calcoaceticus/baumannii complex	Acinetobacter baumannii 24860_1	Proteobacteria
existing	non-existing	NZ_JMBM01000002.1	866	9501	10367	3011	10396	13407	767	13706	14473	-	-	-	1829	14684	16513	1541	16513	18054	5357	18054	23411	Bacteria; Proteobacteria; Gammaproteobacteria; Vibrionales; Vibrionaceae; Vibrio	Vibrio cholerae 984-81	Proteobacteria
non-existing	non-existing	NZ_JMHA01000006.1	857	35326	36183	3074	32145	35219	776	31123	31899	-	-	-	-	-	-	-	-	-	-	-	-	Bacteria; Proteobacteria; Gammaproteobacteria; Pseudomonadales; Moraxellaceae; Acinetobacter; Acinetobacter calcoaceticus/baumannii complex	Acinetobacter baumannii 44298_3	Proteobacteria
non-existing	non-existing	NZ_JMHB01000017.1	857	37618	38475	3074	34437	37511	776	33415	34191	-	-	-	-	-	-	-	-	-	-	-	-	Bacteria; Proteobacteria; Gammaproteobacteria; Pseudomonadales; Moraxellaceae; Acinetobacter; Acinetobacter calcoaceticus/baumannii complex	Acinetobacter baumannii 44298_5	Proteobacteria
non-existing	non-existing	NZ_JMHC01000006.1	857	35350	36207	3074	32169	35243	776	31147	31923	-	-	-	-	-	-	-	-	-	-	-	-	Bacteria; Proteobacteria; Gammaproteobacteria; Pseudomonadales; Moraxellaceae; Acinetobacter; Acinetobacter calcoaceticus/baumannii complex	Acinetobacter baumannii 44298_8	Proteobacteria
non-existing	non-existing	NZ_JMHD01000006.1	857	9382	10239	3074	10346	13420	776	13666	14442	-	-	-	-	-	-	-	-	-	-	-	-	Bacteria; Proteobacteria; Gammaproteobacteria; Pseudomonadales; Moraxellaceae; Acinetobacter; Acinetobacter calcoaceticus/baumannii complex	Acinetobacter baumannii 44839_8	Proteobacteria
non-existing	non-existing	NZ_JMHI01000004.1	857	74012	74869	3074	74976	78050	776	78296	79072	-	-	-	-	-	-	-	-	-	-	-	-	Bacteria; Proteobacteria; Gammaproteobacteria; Pseudomonadales; Moraxellaceae; Acinetobacter; Acinetobacter calcoaceticus/baumannii complex	Acinetobacter baumannii 25442_1	Proteobacteria
non-existing	non-existing	NZ_JMHL01000009.1	857	20586	21443	3074	21550	24624	776	24870	25646	-	-	-	-	-	-	-	-	-	-	-	-	Bacteria; Proteobacteria; Gammaproteobacteria; Pseudomonadales; Moraxellaceae; Acinetobacter; Acinetobacter calcoaceticus/baumannii complex	Acinetobacter baumannii 1064293_46	Proteobacteria
non-existing	non-existing	NZ_JMNH01000010.1	857	67772	68629	3074	64591	67665	776	63569	64345	-	-	-	-	-	-	-	-	-	-	-	-	Bacteria; Proteobacteria; Gammaproteobacteria; Pseudomonadales; Moraxellaceae; Acinetobacter; Acinetobacter calcoaceticus/baumannii complex	Acinetobacter baumannii 1539026	Proteobacteria
non-existing	non-existing	NZ_JMNI01000007.1	857	101283	102140	3074	98102	101176	776	97080	97856	-	-	-	-	-	-	-	-	-	-	-	-	Bacteria; Proteobacteria; Gammaproteobacteria; Pseudomonadales; Moraxellaceae; Acinetobacter; Acinetobacter calcoaceticus/baumannii complex	Acinetobacter baumannii 18689	Proteobacteria
non-existing	non-existing	NZ_JMNJ01000035.1	857	10515	11372	3074	7334	10408	776	6312	7088	-	-	-	-	-	-	-	-	-	-	-	-	Bacteria; Proteobacteria; Gammaproteobacteria; Pseudomonadales; Moraxellaceae; Acinetobacter; Acinetobacter calcoaceticus/baumannii complex	Acinetobacter baumannii 916567	Proteobacteria
non-existing	non-existing	NZ_JMNK01000005.1	857	100742	101599	3074	97561	100635	776	96539	97315	-	-	-	-	-	-	-	-	-	-	-	-	Bacteria; Proteobacteria; Gammaproteobacteria; Pseudomonadales; Moraxellaceae; Acinetobacter; Acinetobacter calcoaceticus/baumannii complex	Acinetobacter baumannii 96512	Proteobacteria
non-existing	non-existing	NZ_JMNL01000006.1	857	50640	51497	3074	51604	54678	776	54924	55700	-	-	-	-	-	-	-	-	-	-	-	-	Bacteria; Proteobacteria; Gammaproteobacteria; Pseudomonadales; Moraxellaceae; Acinetobacter; Acinetobacter calcoaceticus/baumannii complex	Acinetobacter baumannii 987421	Proteobacteria
non-existing	non-existing	NZ_JMNN01000006.1	857	74102	74959	3074	75066	78140	776	78386	79162	-	-	-	-	-	-	-	-	-	-	-	-	Bacteria; Proteobacteria; Gammaproteobacteria; Pseudomonadales; Moraxellaceae; Acinetobacter; Acinetobacter calcoaceticus/baumannii complex	Acinetobacter baumannii 24812_2	Proteobacteria
non-existing	non-existing	NZ_JMNS01000007.1	857	113833	114690	3074	110652	113726	776	109630	110406	-	-	-	-	-	-	-	-	-	-	-	-	Bacteria; Proteobacteria; Gammaproteobacteria; Pseudomonadales; Moraxellaceae; Acinetobacter; Acinetobacter calcoaceticus/baumannii complex	Acinetobacter baumannii 1146103	Proteobacteria
non-existing	non-existing	NZ_JMOB01000024.1	857	21799	22656	3074	22763	25837	776	26083	26859	-	-	-	-	-	-	-	-	-	-	-	-	Bacteria; Proteobacteria; Gammaproteobacteria; Pseudomonadales; Moraxellaceae; Acinetobacter; Acinetobacter calcoaceticus/baumannii complex	Acinetobacter baumannii 1284800	Proteobacteria
non-existing	non-existing	NZ_JMOC01000001.1	857	74204	75061	3074	75168	78242	776	78488	79264	-	-	-	-	-	-	-	-	-	-	-	-	Bacteria; Proteobacteria; Gammaproteobacteria; Pseudomonadales; Moraxellaceae; Acinetobacter; Acinetobacter calcoaceticus/baumannii complex	Acinetobacter baumannii 23037	Proteobacteria
non-existing	non-existing	NZ_JMOH01000005.1	857	137087	137944	3074	133906	136980	776	132884	133660	-	-	-	-	-	-	-	-	-	-	-	-	Bacteria; Proteobacteria; Gammaproteobacteria; Pseudomonadales; Moraxellaceae; Acinetobacter; Acinetobacter calcoaceticus/baumannii complex	Acinetobacter baumannii 1042969-1197	Proteobacteria
non-existing	non-existing	NZ_JMOL01000001.1	857	52065	52922	3074	53029	56103	776	56349	57125	-	-	-	-	-	-	-	-	-	-	-	-	Bacteria; Proteobacteria; Gammaproteobacteria; Pseudomonadales; Moraxellaceae; Acinetobacter; Acinetobacter calcoaceticus/baumannii complex	Acinetobacter baumannii 1505311	Proteobacteria
non-existing	non-existing	NZ_JMON01000008.1	857	74315	75172	3074	75279	78353	776	78599	79375	-	-	-	-	-	-	-	-	-	-	-	-	Bacteria; Proteobacteria; Gammaproteobacteria; Pseudomonadales; Moraxellaceae; Acinetobacter; Acinetobacter calcoaceticus/baumannii complex	Acinetobacter baumannii 24812_8	Proteobacteria
non-existing	non-existing	NZ_JMOO01000005.1	857	101317	102174	3074	98136	101210	776	97114	97890	-	-	-	-	-	-	-	-	-	-	-	-	Bacteria; Proteobacteria; Gammaproteobacteria; Pseudomonadales; Moraxellaceae; Acinetobacter; Acinetobacter calcoaceticus/baumannii complex	Acinetobacter baumannii 24860_3	Proteobacteria
non-existing	non-existing	NZ_JMOP01000006.1	857	102572	103429	3074	99391	102465	776	98369	99145	-	-	-	-	-	-	-	-	-	-	-	-	Bacteria; Proteobacteria; Gammaproteobacteria; Pseudomonadales; Moraxellaceae; Acinetobacter; Acinetobacter calcoaceticus/baumannii complex	Acinetobacter baumannii 24860_5	Proteobacteria
non-existing	non-existing	NZ_JMOQ01000003.1	857	76017	76874	3074	76981	80055	776	80301	81077	-	-	-	-	-	-	-	-	-	-	-	-	Bacteria; Proteobacteria; Gammaproteobacteria; Pseudomonadales; Moraxellaceae; Acinetobacter; Acinetobacter calcoaceticus/baumannii complex	Acinetobacter baumannii 24860_9	Proteobacteria
non-existing	non-existing	NZ_JMOU01000006.1	857	137105	137962	3074	133924	136998	776	132902	133678	-	-	-	-	-	-	-	-	-	-	-	-	Bacteria; Proteobacteria; Gammaproteobacteria; Pseudomonadales; Moraxellaceae; Acinetobacter; Acinetobacter calcoaceticus/baumannii complex	Acinetobacter baumannii 24812_7	Proteobacteria
non-existing	non-existing	NZ_JMOX01000013.1	857	5939	6796	3074	6903	9977	776	10223	10999	-	-	-	-	-	-	-	-	-	-	-	-	Bacteria; Proteobacteria; Gammaproteobacteria; Pseudomonadales; Moraxellaceae; Acinetobacter; Acinetobacter calcoaceticus/baumannii complex	Acinetobacter baumannii 25750_1	Proteobacteria
non-existing	non-existing	NZ_JMRW01000004.1	857	135812	136669	3074	132631	135705	776	131609	132385	-	-	-	-	-	-	-	-	-	-	-	-	Bacteria; Proteobacteria; Gammaproteobacteria; Pseudomonadales; Moraxellaceae; Acinetobacter; Acinetobacter calcoaceticus/baumannii complex	Acinetobacter baumannii TCM206	Proteobacteria
non-existing	non-existing	NZ_JMTI01000033.1	773	32393	33166	2651	33351	36002	779	36538	37317	-	-	-	-	-	-	-	-	-	-	-	-	Bacteria; Proteobacteria; Epsilonproteobacteria; Campylobacterales; Campylobacteraceae; Campylobacter	Campylobacter sputorum biovar sputorum INTA08/209	Proteobacteria
non-existing	non-existing	NZ_JNHE01000004.1	854	161805	162659	3098	162734	165832	764	166179	166943	-	-	-	-	-	-	-	-	-	-	-	-	Bacteria; Proteobacteria; Gammaproteobacteria; Pseudomonadales; Pseudomonadaceae; Pseudomonas; Pseudomonas oleovorans/pseudoalcaligenes group	Pseudomonas oleovorans MGY01	Proteobacteria
non-existing	non-existing	NZ_JNLX01000064.1	899	26991	27890	2753	24183	26936	599	21729	22328	-	-	-	-	-	-	-	-	-	-	-	-	Bacteria; Bacteroidetes; Cytophagia; Cytophagales; Hymenobacteraceae; Hymenobacter	Hymenobacter sp. IS2118	Bacteroidetes
existing	non-existing	NZ_JNNO01000023.1	884	56502	57386	3077	57431	60508	764	60838	61602	-	-	-	1718	61693	63411	1538	63573	65111	5066	65447	70513	Bacteria; Proteobacteria; Alphaproteobacteria; Rhizobiales; Hyphomicrobiaceae; Devosia	Devosia sp. LC5	Proteobacteria
non-existing	existing	NZ_JNRV01000009.1	842	81067	81909	3059	77933	80992	770	76854	77624	2306	74460	76766	-	-	-	-	-	-	-	-	-	Bacteria; Proteobacteria; Gammaproteobacteria; Enterobacterales; Enterobacteriaceae; Escherichia	Escherichia coli 3-073-06_S1_C2	Proteobacteria
non-existing	existing	NZ_JNSW02000009.1	941	60919	61860	3344	57557	60901	821	56636	57457	1784	62134	63918	-	-	-	-	-	-	-	-	-	Bacteria; Proteobacteria; Gammaproteobacteria; Vibrionales; Vibrionaceae; Vibrio	Vibrio parahaemolyticus CFSAN007439 VP4_9	Proteobacteria
non-existing	existing	NZ_JNSX02000009.1	941	49514	50455	3344	50473	53817	821	53917	54738	1784	47456	49240	-	-	-	-	-	-	-	-	-	Bacteria; Proteobacteria; Gammaproteobacteria; Vibrionales; Vibrionaceae; Vibrio	Vibrio parahaemolyticus CFSAN007440 VP34_9	Proteobacteria
non-existing	non-existing	NZ_JOBV01000028.1	896	6204	7100	3263	7382	10645	641	10969	11610	-	-	-	-	-	-	-	-	-	-	-	-	Bacteria; Actinobacteria; Streptomycetales; Streptomycetaceae; Streptomyces	Streptomyces rimosus subsp. rimosus NRRL WC-3560	Actinobacteria
non-existing	existing	NZ_JODS01000021.1	827	69576	70403	3275	70751	74026	629	74374	75003	1961	65733	67694	-	-	-	-	-	-	-	-	-	Bacteria; Actinobacteria; Streptomycetales; Streptomycetaceae; Kitasatospora	Kitasatospora purpeofusca NRRL B-1817	Actinobacteria
non-existing	non-existing	NZ_JOEP01000040.1	794	37721	38515	3224	34119	37343	641	33082	33723	-	-	-	-	-	-	-	-	-	-	-	-	Bacteria; Actinobacteria; Streptosporangiales; Streptosporangiaceae; Streptosporangium	Streptosporangium roseum NRRL B-2638	Actinobacteria
non-existing	non-existing	NZ_JOES01000032.1	896	82007	82903	3263	78462	81725	641	77497	78138	-	-	-	-	-	-	-	-	-	-	-	-	Bacteria; Actinobacteria; Streptomycetales; Streptomycetaceae; Streptomyces	Streptomyces rimosus subsp. rimosus NRRL B-2660	Actinobacteria
non-existing	non-existing	NZ_JOIY01000021.1	896	64968	65864	3212	61492	64704	641	60476	61117	-	-	-	-	-	-	-	-	-	-	-	-	Bacteria; Actinobacteria; Streptomycetales; Streptomycetaceae; Streptomyces	Streptomyces sp. NRRL S-340	Actinobacteria
existing	non-existing	NZ_JONW01000006.1	947	612603	613550	3080	609493	612573	761	608402	609163	-	-	-	1808	599509	601317	1499	601359	602858	5483	602861	608344	Bacteria; Proteobacteria; Alphaproteobacteria; Caulobacterales; Caulobacteraceae; Caulobacter	Caulobacter sp. UNC358MFTsu5.1	Proteobacteria
non-existing	non-existing	NZ_JPER01000003.1	914	6847	7761	3323	7799	11122	821	11220	12041	-	-	-	-	-	-	-	-	-	-	-	-	Bacteria; Proteobacteria; Gammaproteobacteria; Alteromonadales; Idiomarinaceae; Idiomarina	Idiomarina salinarum ISL-52	Proteobacteria
non-existing	non-existing	NZ_JPIB01000052.1	857	136969	137826	3074	133788	136862	776	132766	133542	-	-	-	-	-	-	-	-	-	-	-	-	Bacteria; Proteobacteria; Gammaproteobacteria; Pseudomonadales; Moraxellaceae; Acinetobacter; Acinetobacter calcoaceticus/baumannii complex	Acinetobacter baumannii MRSN 7341 12_dB	Proteobacteria
non-existing	non-existing	NZ_JPKV01000019.1	941	60819	61760	3344	57457	60801	821	56536	57357	-	-	-	-	-	-	-	-	-	-	-	-	Bacteria; Proteobacteria; Gammaproteobacteria; Vibrionales; Vibrionaceae; Vibrio	Vibrio parahaemolyticus NCKU_TN_S02	Proteobacteria
non-existing	non-existing	NZ_JPKX01000031.1	857	135811	136668	3074	132630	135704	776	131608	132384	-	-	-	-	-	-	-	-	-	-	-	-	Bacteria; Proteobacteria; Gammaproteobacteria; Pseudomonadales; Moraxellaceae; Acinetobacter; Acinetobacter calcoaceticus/baumannii complex	Acinetobacter baumannii T25	Proteobacteria
non-existing	non-existing	NZ_JPLF01000039.1	857	83644	84501	3074	84608	87682	776	87928	88704	-	-	-	-	-	-	-	-	-	-	-	-	Bacteria; Proteobacteria; Gammaproteobacteria; Pseudomonadales; Moraxellaceae; Acinetobacter; Acinetobacter calcoaceticus/baumannii complex	Acinetobacter baumannii BJ1	Proteobacteria
non-existing	non-existing	NZ_JPLG01000047.1	857	136127	136984	3074	132946	136020	776	131924	132700	-	-	-	-	-	-	-	-	-	-	-	-	Bacteria; Proteobacteria; Gammaproteobacteria; Pseudomonadales; Moraxellaceae; Acinetobacter; Acinetobacter calcoaceticus/baumannii complex	Acinetobacter baumannii BJ2	Proteobacteria
non-existing	non-existing	NZ_JPLH01000029.1	857	135859	136716	3074	132678	135752	776	131656	132432	-	-	-	-	-	-	-	-	-	-	-	-	Bacteria; Proteobacteria; Gammaproteobacteria; Pseudomonadales; Moraxellaceae; Acinetobacter; Acinetobacter calcoaceticus/baumannii complex	Acinetobacter baumannii BJ3	Proteobacteria
non-existing	non-existing	NZ_JPLJ01000042.1	857	135855	136712	3074	132674	135748	776	131652	132428	-	-	-	-	-	-	-	-	-	-	-	-	Bacteria; Proteobacteria; Gammaproteobacteria; Pseudomonadales; Moraxellaceae; Acinetobacter; Acinetobacter calcoaceticus/baumannii complex	Acinetobacter baumannii BJ5	Proteobacteria
non-existing	non-existing	NZ_JPLK01000049.1	857	84272	85129	3074	85236	88310	776	88556	89332	-	-	-	-	-	-	-	-	-	-	-	-	Bacteria; Proteobacteria; Gammaproteobacteria; Pseudomonadales; Moraxellaceae; Acinetobacter; Acinetobacter calcoaceticus/baumannii complex	Acinetobacter baumannii BJ6	Proteobacteria
non-existing	non-existing	NZ_JPLL01000047.1	857	83693	84550	3074	84657	87731	776	87977	88753	-	-	-	-	-	-	-	-	-	-	-	-	Bacteria; Proteobacteria; Gammaproteobacteria; Pseudomonadales; Moraxellaceae; Acinetobacter; Acinetobacter calcoaceticus/baumannii complex	Acinetobacter baumannii BJ7	Proteobacteria
non-existing	non-existing	NZ_JPLM01000053.1	857	135862	136719	3074	132681	135755	776	131659	132435	-	-	-	-	-	-	-	-	-	-	-	-	Bacteria; Proteobacteria; Gammaproteobacteria; Pseudomonadales; Moraxellaceae; Acinetobacter; Acinetobacter calcoaceticus/baumannii complex	Acinetobacter baumannii BJ8	Proteobacteria
non-existing	non-existing	NZ_JPMA01000009.1	937	108922	109859	3029	110200	113229	821	113326	114147	-	-	-	-	-	-	-	-	-	-	-	-	Bacteria; Proteobacteria; Gammaproteobacteria; Alteromonadales; Shewanellaceae; Shewanella	Shewanella algae C6G3	Proteobacteria
non-existing	non-existing	NZ_JPOS01000016.1	848	78481	79329	2933	75528	78461	395	74773	75168	-	-	-	-	-	-	-	-	-	-	-	-	Bacteria; Bacteroidetes; Saprospiria; Saprospirales; Haliscomenobacteraceae; Phaeodactylibacter	Phaeodactylibacter xiamenensis KD52	Bacteroidetes
non-existing	non-existing	NZ_JPRP01000001.1	896	2572253	2573149	2858	2573262	2576120	1031	2576429	2577460	-	-	-	-	-	-	-	-	-	-	-	-	Bacteria; Bacteroidetes; Flavobacteriia; Flavobacteriales; Flavobacteriaceae; Chryseobacterium	Chryseobacterium formosense LMG 24722	Bacteroidetes
non-existing	non-existing	NZ_JQGJ02000007.1	809	103670	104479	3152	100339	103491	638	99435	100073	-	-	-	-	-	-	-	-	-	-	-	-	Bacteria; Proteobacteria; Gammaproteobacteria; Pseudomonadales; Pseudomonadaceae; Pseudomonas	Pseudomonas frederiksbergensis SI8	Proteobacteria
non-existing	non-existing	NZ_JQKG01000003.1	824	216105	216929	3122	217019	220141	614	220464	221078	-	-	-	-	-	-	-	-	-	-	-	-	Bacteria; Deinococcus-Thermus; Deinococci; Deinococcales; Deinococcaceae; Deinococcus	Deinococcus misasensis DSM 22328	Deinococcus-Thermus
existing	non-existing	NZ_JQNM01000007.1	803	109981	110784	3143	111068	114211	719	114496	115215	-	-	-	1802	106336	108138	1502	104799	106301	5222	99562	104784	Bacteria; Proteobacteria; Alphaproteobacteria; Rhizobiales; Rhizobiaceae; Rhizobium/Agrobacterium group; Rhizobium	Rhizobium sp. YR295	Proteobacteria
non-existing	existing	NZ_JQNO01000001.1	821	237759	238580	3215	234457	237672	770	233537	234307	2276	231192	233468	-	-	-	-	-	-	-	-	-	Bacteria; Proteobacteria; Gammaproteobacteria; Enterobacterales; Erwiniaceae; Pantoea	Pantoea sp. 9140	Proteobacteria
non-existing	non-existing	NZ_JQNS01000005.1	872	301424	302296	3035	302461	305496	554	305859	306413	-	-	-	-	-	-	-	-	-	-	-	-	Bacteria; Proteobacteria; Gammaproteobacteria; Methylococcales; Methylococcaceae; Methylobacter	Methylobacter whittenburyi UCM-B-3033	Proteobacteria
non-existing	non-existing	NZ_JQOE01000005.1	824	448535	449359	3158	449448	452606	776	452808	453584	-	-	-	-	-	-	-	-	-	-	-	-	Bacteria; Proteobacteria; Gammaproteobacteria; Enterobacterales; Pectobacteriaceae; Pectobacterium	Pectobacterium carotovorum subsp. brasiliense LMG 21371	Proteobacteria
non-existing	non-existing	NZ_JQSD01000007.1	857	113955	114812	3074	110774	113848	776	109752	110528	-	-	-	-	-	-	-	-	-	-	-	-	Bacteria; Proteobacteria; Gammaproteobacteria; Pseudomonadales; Moraxellaceae; Acinetobacter; Acinetobacter calcoaceticus/baumannii complex	Acinetobacter baumannii 341	Proteobacteria
non-existing	non-existing	NZ_JRHW01000067.1	857	13985	14842	3074	14949	18023	776	18269	19045	-	-	-	-	-	-	-	-	-	-	-	-	Bacteria; Proteobacteria; Gammaproteobacteria; Pseudomonadales; Moraxellaceae; Acinetobacter; Acinetobacter calcoaceticus/baumannii complex	Acinetobacter baumannii 2011BJAB2	Proteobacteria
non-existing	non-existing	NZ_JRLY01000004.1	824	175746	176570	2600	172778	175378	1028	171394	172422	-	-	-	-	-	-	-	-	-	-	-	-	Bacteria; Bacteroidetes; Flavobacteriia; Flavobacteriales; Flavobacteriaceae; Flavobacterium	Flavobacterium subsaxonicum WB 4.1-42 = DSM 21790	Bacteroidetes
non-existing	non-existing	NZ_JRQS01000020.1	857	135811	136668	3074	132630	135704	776	131608	132384	-	-	-	-	-	-	-	-	-	-	-	-	Bacteria; Proteobacteria; Gammaproteobacteria; Pseudomonadales; Moraxellaceae; Acinetobacter; Acinetobacter calcoaceticus/baumannii complex	Acinetobacter baumannii T87	Proteobacteria
non-existing	non-existing	NZ_JRQY01000022.1	857	12226	13083	3074	13190	16264	776	16510	17286	-	-	-	-	-	-	-	-	-	-	-	-	Bacteria; Proteobacteria; Gammaproteobacteria; Pseudomonadales; Moraxellaceae; Acinetobacter; Acinetobacter calcoaceticus/baumannii complex	Acinetobacter baumannii T271	Proteobacteria
non-existing	non-existing	NZ_JRTX01000007.1	857	135809	136666	3074	132628	135702	776	131606	132382	-	-	-	-	-	-	-	-	-	-	-	-	Bacteria; Proteobacteria; Gammaproteobacteria; Pseudomonadales; Moraxellaceae; Acinetobacter; Acinetobacter calcoaceticus/baumannii complex	Acinetobacter baumannii T122	Proteobacteria
non-existing	non-existing	NZ_JRTY01000015.1	857	101427	102284	3074	98246	101320	776	97224	98000	-	-	-	-	-	-	-	-	-	-	-	-	Bacteria; Proteobacteria; Gammaproteobacteria; Pseudomonadales; Moraxellaceae; Acinetobacter; Acinetobacter calcoaceticus/baumannii complex	Acinetobacter baumannii T173	Proteobacteria
non-existing	non-existing	NZ_JSCI01000069.1	857	83750	84607	3074	84714	87788	776	88034	88810	-	-	-	-	-	-	-	-	-	-	-	-	Bacteria; Proteobacteria; Gammaproteobacteria; Pseudomonadales; Moraxellaceae; Acinetobacter; Acinetobacter calcoaceticus/baumannii complex	Acinetobacter baumannii 2011BJAB7	Proteobacteria
non-existing	non-existing	NZ_JSCL01000074.1	857	135886	136743	3074	132705	135779	776	131683	132459	-	-	-	-	-	-	-	-	-	-	-	-	Bacteria; Proteobacteria; Gammaproteobacteria; Pseudomonadales; Moraxellaceae; Acinetobacter; Acinetobacter calcoaceticus/baumannii complex	Acinetobacter baumannii 2004BJAB13	Proteobacteria
non-existing	non-existing	NZ_JSCN01000091.1	857	30415	31272	3074	31379	34453	776	34699	35475	-	-	-	-	-	-	-	-	-	-	-	-	Bacteria; Proteobacteria; Gammaproteobacteria; Pseudomonadales; Moraxellaceae; Acinetobacter; Acinetobacter calcoaceticus/baumannii complex	Acinetobacter baumannii 2011GDAB3	Proteobacteria
non-existing	non-existing	NZ_JSCO01000071.1	857	69684	70541	3074	70648	73722	776	73968	74744	-	-	-	-	-	-	-	-	-	-	-	-	Bacteria; Proteobacteria; Gammaproteobacteria; Pseudomonadales; Moraxellaceae; Acinetobacter; Acinetobacter calcoaceticus/baumannii complex	Acinetobacter baumannii 2005JSAB1	Proteobacteria
non-existing	non-existing	NZ_JSCQ01000139.1	857	84253	85110	3074	85217	88291	776	88537	89313	-	-	-	-	-	-	-	-	-	-	-	-	Bacteria; Proteobacteria; Gammaproteobacteria; Pseudomonadales; Moraxellaceae; Acinetobacter; Acinetobacter calcoaceticus/baumannii complex	Acinetobacter baumannii 2011SDAB1	Proteobacteria
non-existing	non-existing	NZ_JSCT01000065.1	857	135935	136792	3074	132754	135828	776	131732	132508	-	-	-	-	-	-	-	-	-	-	-	-	Bacteria; Proteobacteria; Gammaproteobacteria; Pseudomonadales; Moraxellaceae; Acinetobacter; Acinetobacter calcoaceticus/baumannii complex	Acinetobacter baumannii 2011LNAB1	Proteobacteria
non-existing	non-existing	NZ_JSCZ01000092.1	857	136597	137454	3074	133416	136490	776	132394	133170	-	-	-	-	-	-	-	-	-	-	-	-	Bacteria; Proteobacteria; Gammaproteobacteria; Pseudomonadales; Moraxellaceae; Acinetobacter; Acinetobacter calcoaceticus/baumannii complex	Acinetobacter baumannii 2011BJAB8	Proteobacteria
non-existing	non-existing	NZ_JSDB01000110.1	857	135861	136718	3074	132680	135754	776	131658	132434	-	-	-	-	-	-	-	-	-	-	-	-	Bacteria; Proteobacteria; Gammaproteobacteria; Pseudomonadales; Moraxellaceae; Acinetobacter; Acinetobacter calcoaceticus/baumannii complex	Acinetobacter baumannii 1999BJAB11	Proteobacteria
non-existing	non-existing	NZ_JSDC01000057.1	857	20055	20912	3074	21019	24093	776	24339	25115	-	-	-	-	-	-	-	-	-	-	-	-	Bacteria; Proteobacteria; Gammaproteobacteria; Pseudomonadales; Moraxellaceae; Acinetobacter; Acinetobacter calcoaceticus/baumannii complex	Acinetobacter baumannii 2011GDAB1	Proteobacteria
non-existing	non-existing	NZ_JSDE01000075.1	857	84697	85554	3074	85661	88735	776	88981	89757	-	-	-	-	-	-	-	-	-	-	-	-	Bacteria; Proteobacteria; Gammaproteobacteria; Pseudomonadales; Moraxellaceae; Acinetobacter; Acinetobacter calcoaceticus/baumannii complex	Acinetobacter baumannii 2011GDAB4	Proteobacteria
non-existing	non-existing	NZ_JSDH01000075.1	857	84495	85352	3074	85459	88533	776	88779	89555	-	-	-	-	-	-	-	-	-	-	-	-	Bacteria; Proteobacteria; Gammaproteobacteria; Pseudomonadales; Moraxellaceae; Acinetobacter; Acinetobacter calcoaceticus/baumannii complex	Acinetobacter baumannii 2011LNAB2	Proteobacteria
non-existing	non-existing	NZ_JSDI01000081.1	857	84503	85360	3074	85467	88541	776	88787	89563	-	-	-	-	-	-	-	-	-	-	-	-	Bacteria; Proteobacteria; Gammaproteobacteria; Pseudomonadales; Moraxellaceae; Acinetobacter; Acinetobacter calcoaceticus/baumannii complex	Acinetobacter baumannii 2011LNAB3	Proteobacteria
non-existing	non-existing	NZ_JSDJ01000094.1	857	135823	136680	3074	132642	135716	776	131620	132396	-	-	-	-	-	-	-	-	-	-	-	-	Bacteria; Proteobacteria; Gammaproteobacteria; Pseudomonadales; Moraxellaceae; Acinetobacter; Acinetobacter calcoaceticus/baumannii complex	Acinetobacter baumannii 2011ZJAB2	Proteobacteria
non-existing	non-existing	NZ_JSDK01000112.1	857	135833	136690	3074	132652	135726	776	131630	132406	-	-	-	-	-	-	-	-	-	-	-	-	Bacteria; Proteobacteria; Gammaproteobacteria; Pseudomonadales; Moraxellaceae; Acinetobacter; Acinetobacter calcoaceticus/baumannii complex	Acinetobacter baumannii 2011ZJAB3	Proteobacteria
non-existing	non-existing	NZ_JSDM01000042.1	857	59024	59881	3074	55843	58917	776	54821	55597	-	-	-	-	-	-	-	-	-	-	-	-	Bacteria; Proteobacteria; Gammaproteobacteria; Pseudomonadales; Moraxellaceae; Acinetobacter; Acinetobacter calcoaceticus/baumannii complex	Acinetobacter baumannii 2011BJAB6	Proteobacteria
non-existing	non-existing	NZ_JTAX02000002.1	680	2308786	2309466	3341	2309484	2312825	821	2312923	2313744	-	-	-	-	-	-	-	-	-	-	-	-	Bacteria; Proteobacteria; Gammaproteobacteria; Enterobacterales; Enterobacteriaceae; Klebsiella	Klebsiella pneumoniae FDAARGOS_84	Proteobacteria
non-existing	non-existing	NZ_JTDA01000030.1	821	9341	10162	2468	6748	9216	335	5088	5423	-	-	-	-	-	-	-	-	-	-	-	-	Bacteria; Bacteroidetes; Bacteroidia; Bacteroidales; Barnesiellaceae; Coprobacter	Coprobacter secundus 177	Bacteroidetes
non-existing	non-existing	NZ_JTEN01000017.1	833	92132	92965	3008	89029	92037	758	87942	88700	-	-	-	-	-	-	-	-	-	-	-	-	Bacteria; Proteobacteria; Gammaproteobacteria; Pseudomonadales; Pseudomonadaceae; Pseudomonas	Pseudomonas putida CBB5	Proteobacteria
existing	non-existing	NZ_JTGH01000012.1	830	81456	82286	3044	78338	81382	776	77242	78018	-	-	-	1838	59759	61597	1484	61639	63123	5315	63216	68531	Bacteria; Proteobacteria; Gammaproteobacteria; Pseudomonadales; Pseudomonadaceae; Pseudomonas	Pseudomonas fluorescens SF4c	Proteobacteria
non-existing	non-existing	NZ_JTHE01000274.1	737	4481991	4482728	3173	4478668	4481841	635	4477670	4478305	-	-	-	-	-	-	-	-	-	-	-	-	Bacteria; Cyanobacteria; Oscillatoriophycideae; Oscillatoriales; Oscillatoriaceae; Lyngbya	Lyngbya confervoides BDU141951	Cyanobacteria
non-existing	non-existing	NZ_JTMF01000013.1	830	169830	170660	3149	170839	173988	725	174257	174982	-	-	-	-	-	-	-	-	-	-	-	-	Bacteria; Proteobacteria; Gammaproteobacteria; Pseudomonadales; Pseudomonadaceae; Pseudomonas	Pseudomonas aeruginosa AZPAE15067	Proteobacteria
non-existing	non-existing	NZ_JTRF01000014.1	830	182575	183405	3149	183584	186733	725	187002	187727	-	-	-	-	-	-	-	-	-	-	-	-	Bacteria; Proteobacteria; Gammaproteobacteria; Pseudomonadales; Pseudomonadaceae; Pseudomonas	Pseudomonas aeruginosa AZPAE14936	Proteobacteria
non-existing	existing	NZ_JTRO01000076.1	833	11046	11879	3161	7811	10972	776	6835	7611	2291	3445	5736	-	-	-	-	-	-	-	-	-	Bacteria; Proteobacteria; Gammaproteobacteria; Pseudomonadales; Pseudomonadaceae; Pseudomonas	Pseudomonas aeruginosa AZPAE14927	Proteobacteria
non-existing	existing	NZ_JTSA01000066.1	833	11045	11878	3161	7810	10971	776	6834	7610	2291	3444	5735	-	-	-	-	-	-	-	-	-	Bacteria; Proteobacteria; Gammaproteobacteria; Pseudomonadales; Pseudomonadaceae; Pseudomonas	Pseudomonas aeruginosa AZPAE14915	Proteobacteria
existing	non-existing	NZ_JTSE01000033.1	833	36555	37388	3161	33320	36481	776	32344	33120	-	-	-	1838	23007	24845	1490	24887	26377	5393	26398	31791	Bacteria; Proteobacteria; Gammaproteobacteria; Pseudomonadales; Pseudomonadaceae; Pseudomonas	Pseudomonas aeruginosa AZPAE14911	Proteobacteria
non-existing	non-existing	NZ_JTSO01000073.1	830	23193	24023	3149	24202	27351	725	27620	28345	-	-	-	-	-	-	-	-	-	-	-	-	Bacteria; Proteobacteria; Gammaproteobacteria; Pseudomonadales; Pseudomonadaceae; Pseudomonas	Pseudomonas aeruginosa AZPAE14901	Proteobacteria
non-existing	non-existing	NZ_JTZU01000016.1	809	286368	287177	3149	287356	290505	638	290774	291412	-	-	-	-	-	-	-	-	-	-	-	-	Bacteria; Proteobacteria; Gammaproteobacteria; Pseudomonadales; Pseudomonadaceae; Pseudomonas	Pseudomonas aeruginosa AZPAE12420	Proteobacteria
non-existing	non-existing	NZ_JUAB01000003.1	827	131777	132604	3167	132675	135842	776	136045	136821	-	-	-	-	-	-	-	-	-	-	-	-	Bacteria; Proteobacteria; Gammaproteobacteria; Pseudomonadales; Pseudomonadaceae; Pseudomonas	Pseudomonas aeruginosa AZPAE12413	Proteobacteria
existing	non-existing	NZ_JUAT01000028.1	839	16465	17304	3161	13230	16391	776	12254	13030	-	-	-	1838	1326	3164	1526	3170	4696	5459	4717	10176	Bacteria; Proteobacteria; Gammaproteobacteria; Pseudomonadales; Pseudomonadaceae; Pseudomonas	Pseudomonas aeruginosa AZPAE12143	Proteobacteria
non-existing	non-existing	NZ_JUET01000054.1	824	57166	57990	2633	54435	57068	404	52915	53319	-	-	-	-	-	-	-	-	-	-	-	-	Bacteria; Bacteroidetes; Bacteroidia; Bacteroidales; Tannerellaceae; Tannerella	Tannerella forsythia ATCC 43037	Bacteroidetes
non-existing	non-existing	NZ_JUGG01000009.1	875	262478	263353	2828	259561	262389	1055	258131	259186	-	-	-	-	-	-	-	-	-	-	-	-	Bacteria; Bacteroidetes; Flavobacteriia; Flavobacteriales; Flavobacteriaceae; Chryseobacterium	Chryseobacterium sp. YR460	Bacteroidetes
non-existing	non-existing	NZ_JUGU01000001.1	800	3479046	3479846	3077	3475904	3478981	1049	3474664	3475713	-	-	-	-	-	-	-	-	-	-	-	-	Bacteria; Bacteroidetes; Flavobacteriia; Flavobacteriales; Flavobacteriaceae; Psychroserpens	Psychroserpens sp. Hel_I_66	Bacteroidetes
non-existing	non-existing	NZ_JUJQ01000002.1	824	570212	571036	3158	571125	574283	776	574485	575261	-	-	-	-	-	-	-	-	-	-	-	-	Bacteria; Proteobacteria; Gammaproteobacteria; Enterobacterales; Pectobacteriaceae; Pectobacterium	Pectobacterium carotovorum subsp. carotovorum Y39	Proteobacteria
non-existing	non-existing	NZ_JUKM01000006.1	857	50034	50891	3074	50998	54072	776	54318	55094	-	-	-	-	-	-	-	-	-	-	-	-	Bacteria; Proteobacteria; Gammaproteobacteria; Pseudomonadales; Moraxellaceae; Acinetobacter; Acinetobacter calcoaceticus/baumannii complex	Acinetobacter baumannii 996_ABAU	Proteobacteria
non-existing	non-existing	NZ_JULZ01000014.1	824	126255	127079	3158	127168	130326	776	130528	131304	-	-	-	-	-	-	-	-	-	-	-	-	Bacteria; Proteobacteria; Gammaproteobacteria; Enterobacterales; Enterobacteriaceae; Enterobacter; Enterobacter cloacae complex	Enterobacter hormaechei subsp. steigerwaltii 959_ECLO	Proteobacteria
non-existing	non-existing	NZ_JVLO01000023.1	953	18460	19413	3272	15066	18338	767	14163	14930	-	-	-	-	-	-	-	-	-	-	-	-	Bacteria; Proteobacteria; Gammaproteobacteria; Pseudomonadales; Moraxellaceae; Moraxella	Moraxella canis 324_MCAT	Proteobacteria
non-existing	non-existing	NZ_JWAN01000008.1	857	50034	50891	3074	50998	54072	776	54318	55094	-	-	-	-	-	-	-	-	-	-	-	-	Bacteria; Proteobacteria; Gammaproteobacteria; Pseudomonadales; Moraxellaceae; Acinetobacter; Acinetobacter calcoaceticus/baumannii complex	Acinetobacter baumannii 1168_ABAU	Proteobacteria
non-existing	non-existing	NZ_JWBD01000113.1	857	50406	51263	3074	51370	54444	776	54690	55466	-	-	-	-	-	-	-	-	-	-	-	-	Bacteria; Proteobacteria; Gammaproteobacteria; Pseudomonadales; Moraxellaceae; Acinetobacter; Acinetobacter calcoaceticus/baumannii complex	Acinetobacter baumannii 1153_ABAU	Proteobacteria
non-existing	non-existing	NZ_JWFE01000160.1	857	13905	14762	3074	14869	17943	776	18189	18965	-	-	-	-	-	-	-	-	-	-	-	-	Bacteria; Proteobacteria; Gammaproteobacteria; Pseudomonadales; Moraxellaceae; Acinetobacter; Acinetobacter calcoaceticus/baumannii complex	Acinetobacter baumannii 1039_ABAU	Proteobacteria
non-existing	non-existing	NZ_JWFF01000172.1	857	101294	102151	3074	98113	101187	776	97091	97867	-	-	-	-	-	-	-	-	-	-	-	-	Bacteria; Proteobacteria; Gammaproteobacteria; Pseudomonadales; Moraxellaceae; Acinetobacter; Acinetobacter calcoaceticus/baumannii complex	Acinetobacter baumannii 1038_ABAU	Proteobacteria
non-existing	non-existing	NZ_JWGN01000074.1	857	101300	102157	3074	98119	101193	776	97097	97873	-	-	-	-	-	-	-	-	-	-	-	-	Bacteria; Proteobacteria; Gammaproteobacteria; Pseudomonadales; Moraxellaceae; Acinetobacter; Acinetobacter calcoaceticus/baumannii complex	Acinetobacter baumannii 1008_ABAU	Proteobacteria
non-existing	non-existing	NZ_JWRT03000094.1	857	140562	141419	3074	137381	140455	776	136359	137135	-	-	-	-	-	-	-	-	-	-	-	-	Bacteria; Proteobacteria; Gammaproteobacteria; Pseudomonadales; Moraxellaceae; Acinetobacter; Acinetobacter calcoaceticus/baumannii complex	Acinetobacter baumannii ABUH4837	Proteobacteria
non-existing	non-existing	NZ_JWRU03000038.1	857	6741	7598	3074	7705	10779	776	11025	11801	-	-	-	-	-	-	-	-	-	-	-	-	Bacteria; Proteobacteria; Gammaproteobacteria; Pseudomonadales; Moraxellaceae; Acinetobacter; Acinetobacter calcoaceticus/baumannii complex	Acinetobacter baumannii ABUH42783	Proteobacteria
non-existing	non-existing	NZ_JWRV03000063.1	857	135484	136341	3074	132303	135377	776	131281	132057	-	-	-	-	-	-	-	-	-	-	-	-	Bacteria; Proteobacteria; Gammaproteobacteria; Pseudomonadales; Moraxellaceae; Acinetobacter; Acinetobacter calcoaceticus/baumannii complex	Acinetobacter baumannii ABUH60486	Proteobacteria
non-existing	non-existing	NZ_JWRW03000052.1	857	20297	21154	3074	21261	24335	776	24581	25357	-	-	-	-	-	-	-	-	-	-	-	-	Bacteria; Proteobacteria; Gammaproteobacteria; Pseudomonadales; Moraxellaceae; Acinetobacter; Acinetobacter calcoaceticus/baumannii complex	Acinetobacter baumannii ABUH319118	Proteobacteria
non-existing	non-existing	NZ_JWRZ03000038.1	857	135650	136507	3074	132469	135543	776	131447	132223	-	-	-	-	-	-	-	-	-	-	-	-	Bacteria; Proteobacteria; Gammaproteobacteria; Pseudomonadales; Moraxellaceae; Acinetobacter; Acinetobacter calcoaceticus/baumannii complex	Acinetobacter baumannii ABUH504227	Proteobacteria
non-existing	non-existing	NZ_JWSA03000018.1	857	135650	136507	3074	132469	135543	776	131447	132223	-	-	-	-	-	-	-	-	-	-	-	-	Bacteria; Proteobacteria; Gammaproteobacteria; Pseudomonadales; Moraxellaceae; Acinetobacter; Acinetobacter calcoaceticus/baumannii complex	Acinetobacter baumannii ABUH504238	Proteobacteria
non-existing	non-existing	NZ_JWSC03000005.1	857	135650	136507	3074	132469	135543	776	131447	132223	-	-	-	-	-	-	-	-	-	-	-	-	Bacteria; Proteobacteria; Gammaproteobacteria; Pseudomonadales; Moraxellaceae; Acinetobacter; Acinetobacter calcoaceticus/baumannii complex	Acinetobacter baumannii ABUH518307	Proteobacteria
non-existing	non-existing	NZ_JWSE03000020.1	857	101407	102264	3074	98226	101300	776	97204	97980	-	-	-	-	-	-	-	-	-	-	-	-	Bacteria; Proteobacteria; Gammaproteobacteria; Pseudomonadales; Moraxellaceae; Acinetobacter; Acinetobacter calcoaceticus/baumannii complex	Acinetobacter baumannii ABUH463346	Proteobacteria
non-existing	non-existing	NZ_JWSF03000008.1	857	14403	15260	3074	15367	18441	776	18687	19463	-	-	-	-	-	-	-	-	-	-	-	-	Bacteria; Proteobacteria; Gammaproteobacteria; Pseudomonadales; Moraxellaceae; Acinetobacter; Acinetobacter calcoaceticus/baumannii complex	Acinetobacter baumannii ABUH304350	Proteobacteria
non-existing	non-existing	NZ_JWSH03000014.1	857	135650	136507	3074	132469	135543	776	131447	132223	-	-	-	-	-	-	-	-	-	-	-	-	Bacteria; Proteobacteria; Gammaproteobacteria; Pseudomonadales; Moraxellaceae; Acinetobacter; Acinetobacter calcoaceticus/baumannii complex	Acinetobacter baumannii ABUH304352	Proteobacteria
non-existing	non-existing	NZ_JWSI03000008.1	857	6790	7647	3074	7754	10828	776	11074	11850	-	-	-	-	-	-	-	-	-	-	-	-	Bacteria; Proteobacteria; Gammaproteobacteria; Pseudomonadales; Moraxellaceae; Acinetobacter; Acinetobacter calcoaceticus/baumannii complex	Acinetobacter baumannii ABUH524354	Proteobacteria
non-existing	non-existing	NZ_JWSJ03000026.1	857	135656	136513	3074	132475	135549	776	131453	132229	-	-	-	-	-	-	-	-	-	-	-	-	Bacteria; Proteobacteria; Gammaproteobacteria; Pseudomonadales; Moraxellaceae; Acinetobacter; Acinetobacter calcoaceticus/baumannii complex	Acinetobacter baumannii ABUH404571	Proteobacteria
non-existing	non-existing	NZ_JWTN03000076.1	857	135656	136513	3074	132475	135549	776	131453	132229	-	-	-	-	-	-	-	-	-	-	-	-	Bacteria; Proteobacteria; Gammaproteobacteria; Pseudomonadales; Moraxellaceae; Acinetobacter; Acinetobacter calcoaceticus/baumannii complex	Acinetobacter baumannii UH392_684	Proteobacteria
non-existing	non-existing	NZ_JWTO03000007.1	857	135656	136513	3074	132475	135549	776	131453	132229	-	-	-	-	-	-	-	-	-	-	-	-	Bacteria; Proteobacteria; Gammaproteobacteria; Pseudomonadales; Moraxellaceae; Acinetobacter; Acinetobacter calcoaceticus/baumannii complex	Acinetobacter baumannii UH175_679	Proteobacteria
non-existing	non-existing	NZ_JWTQ03000007.1	857	7986	8843	3074	8950	12024	776	12270	13046	-	-	-	-	-	-	-	-	-	-	-	-	Bacteria; Proteobacteria; Gammaproteobacteria; Pseudomonadales; Moraxellaceae; Acinetobacter; Acinetobacter calcoaceticus/baumannii complex	Acinetobacter baumannii UH588_663	Proteobacteria
non-existing	non-existing	NZ_JWTS03000006.1	857	111710	112567	3074	108529	111603	776	107507	108283	-	-	-	-	-	-	-	-	-	-	-	-	Bacteria; Proteobacteria; Gammaproteobacteria; Pseudomonadales; Moraxellaceae; Acinetobacter; Acinetobacter calcoaceticus/baumannii complex	Acinetobacter baumannii UH588_656	Proteobacteria
non-existing	non-existing	NZ_JWTT03000006.1	857	14302	15159	3074	15266	18340	776	18586	19362	-	-	-	-	-	-	-	-	-	-	-	-	Bacteria; Proteobacteria; Gammaproteobacteria; Pseudomonadales; Moraxellaceae; Acinetobacter; Acinetobacter calcoaceticus/baumannii complex	Acinetobacter baumannii UH195_573	Proteobacteria
non-existing	non-existing	NZ_JWTV03000003.1	857	80357	81214	3074	77176	80250	776	76154	76930	-	-	-	-	-	-	-	-	-	-	-	-	Bacteria; Proteobacteria; Gammaproteobacteria; Pseudomonadales; Moraxellaceae; Acinetobacter; Acinetobacter calcoaceticus/baumannii complex	Acinetobacter baumannii UH195_568	Proteobacteria
non-existing	non-existing	NZ_JWTX03000035.1	857	14349	15206	3074	15313	18387	776	18633	19409	-	-	-	-	-	-	-	-	-	-	-	-	Bacteria; Proteobacteria; Gammaproteobacteria; Pseudomonadales; Moraxellaceae; Acinetobacter; Acinetobacter calcoaceticus/baumannii complex	Acinetobacter baumannii UH195_560	Proteobacteria
non-existing	non-existing	NZ_JWUD03000067.1	857	14335	15192	3074	15299	18373	776	18619	19395	-	-	-	-	-	-	-	-	-	-	-	-	Bacteria; Proteobacteria; Gammaproteobacteria; Pseudomonadales; Moraxellaceae; Acinetobacter; Acinetobacter calcoaceticus/baumannii complex	Acinetobacter baumannii UH326_495	Proteobacteria
non-existing	non-existing	NZ_JWUE03000034.1	857	135650	136507	3074	132469	135543	776	131447	132223	-	-	-	-	-	-	-	-	-	-	-	-	Bacteria; Proteobacteria; Gammaproteobacteria; Pseudomonadales; Moraxellaceae; Acinetobacter; Acinetobacter calcoaceticus/baumannii complex	Acinetobacter baumannii UH225_493	Proteobacteria
non-existing	non-existing	NZ_JWUF03000042.1	857	14034	14891	3074	14998	18072	776	18318	19094	-	-	-	-	-	-	-	-	-	-	-	-	Bacteria; Proteobacteria; Gammaproteobacteria; Pseudomonadales; Moraxellaceae; Acinetobacter; Acinetobacter calcoaceticus/baumannii complex	Acinetobacter baumannii UH225_492	Proteobacteria
non-existing	non-existing	NZ_JWUG03000038.1	857	81113	81970	3074	77932	81006	776	76910	77686	-	-	-	-	-	-	-	-	-	-	-	-	Bacteria; Proteobacteria; Gammaproteobacteria; Pseudomonadales; Moraxellaceae; Acinetobacter; Acinetobacter calcoaceticus/baumannii complex	Acinetobacter baumannii UH41_491	Proteobacteria
non-existing	non-existing	NZ_JWUH03000060.1	857	135644	136501	3074	132463	135537	776	131441	132217	-	-	-	-	-	-	-	-	-	-	-	-	Bacteria; Proteobacteria; Gammaproteobacteria; Pseudomonadales; Moraxellaceae; Acinetobacter; Acinetobacter calcoaceticus/baumannii complex	Acinetobacter baumannii UH41_490	Proteobacteria
non-existing	non-existing	NZ_JWUI03000073.1	857	13950	14807	3074	14914	17988	776	18234	19010	-	-	-	-	-	-	-	-	-	-	-	-	Bacteria; Proteobacteria; Gammaproteobacteria; Pseudomonadales; Moraxellaceae; Acinetobacter; Acinetobacter calcoaceticus/baumannii complex	Acinetobacter baumannii UH41_489	Proteobacteria
non-existing	non-existing	NZ_JWUJ03000023.1	857	14349	15206	3074	15313	18387	776	18633	19409	-	-	-	-	-	-	-	-	-	-	-	-	Bacteria; Proteobacteria; Gammaproteobacteria; Pseudomonadales; Moraxellaceae; Acinetobacter; Acinetobacter calcoaceticus/baumannii complex	Acinetobacter baumannii UH41_488	Proteobacteria
non-existing	non-existing	NZ_JWUK03000001.1	857	14386	15243	3074	15350	18424	776	18670	19446	-	-	-	-	-	-	-	-	-	-	-	-	Bacteria; Proteobacteria; Gammaproteobacteria; Pseudomonadales; Moraxellaceae; Acinetobacter; Acinetobacter calcoaceticus/baumannii complex	Acinetobacter baumannii UH41_487	Proteobacteria
non-existing	non-existing	NZ_JWUL03000013.1	857	14328	15185	3074	15292	18366	776	18612	19388	-	-	-	-	-	-	-	-	-	-	-	-	Bacteria; Proteobacteria; Gammaproteobacteria; Pseudomonadales; Moraxellaceae; Acinetobacter; Acinetobacter calcoaceticus/baumannii complex	Acinetobacter baumannii UH41_486	Proteobacteria
non-existing	non-existing	NZ_JWUM03000006.1	857	8140	8997	3074	9104	12178	776	12424	13200	-	-	-	-	-	-	-	-	-	-	-	-	Bacteria; Proteobacteria; Gammaproteobacteria; Pseudomonadales; Moraxellaceae; Acinetobacter; Acinetobacter calcoaceticus/baumannii complex	Acinetobacter baumannii UH381_482	Proteobacteria
non-existing	non-existing	NZ_JWUQ03000037.1	857	14403	15260	3074	15367	18441	776	18687	19463	-	-	-	-	-	-	-	-	-	-	-	-	Bacteria; Proteobacteria; Gammaproteobacteria; Pseudomonadales; Moraxellaceae; Acinetobacter; Acinetobacter calcoaceticus/baumannii complex	Acinetobacter baumannii UH430_466	Proteobacteria
non-existing	non-existing	NZ_JWUR03000010.1	857	13864	14721	3074	14828	17902	776	18148	18924	-	-	-	-	-	-	-	-	-	-	-	-	Bacteria; Proteobacteria; Gammaproteobacteria; Pseudomonadales; Moraxellaceae; Acinetobacter; Acinetobacter calcoaceticus/baumannii complex	Acinetobacter baumannii UH17_465	Proteobacteria
non-existing	non-existing	NZ_JWUS03000041.1	857	13864	14721	3074	14828	17902	776	18148	18924	-	-	-	-	-	-	-	-	-	-	-	-	Bacteria; Proteobacteria; Gammaproteobacteria; Pseudomonadales; Moraxellaceae; Acinetobacter; Acinetobacter calcoaceticus/baumannii complex	Acinetobacter baumannii UH326_461	Proteobacteria
non-existing	non-existing	NZ_JWUT03000003.1	857	6984	7841	3074	7948	11022	776	11268	12044	-	-	-	-	-	-	-	-	-	-	-	-	Bacteria; Proteobacteria; Gammaproteobacteria; Pseudomonadales; Moraxellaceae; Acinetobacter; Acinetobacter calcoaceticus/baumannii complex	Acinetobacter baumannii UH430_459	Proteobacteria
non-existing	non-existing	NZ_JWUU03000024.1	857	6845	7702	3074	7809	10883	776	11129	11905	-	-	-	-	-	-	-	-	-	-	-	-	Bacteria; Proteobacteria; Gammaproteobacteria; Pseudomonadales; Moraxellaceae; Acinetobacter; Acinetobacter calcoaceticus/baumannii complex	Acinetobacter baumannii UH81_452	Proteobacteria
non-existing	non-existing	NZ_JWVA03000025.1	857	69677	70534	3074	70641	73715	776	73961	74737	-	-	-	-	-	-	-	-	-	-	-	-	Bacteria; Proteobacteria; Gammaproteobacteria; Pseudomonadales; Moraxellaceae; Acinetobacter; Acinetobacter calcoaceticus/baumannii complex	Acinetobacter baumannii UH225_433	Proteobacteria
non-existing	non-existing	NZ_JWVF03000031.1	857	201663	202520	3074	198482	201556	776	197460	198236	-	-	-	-	-	-	-	-	-	-	-	-	Bacteria; Proteobacteria; Gammaproteobacteria; Pseudomonadales; Moraxellaceae; Acinetobacter; Acinetobacter calcoaceticus/baumannii complex	Acinetobacter baumannii UH129_415	Proteobacteria
non-existing	non-existing	NZ_JWVG03000044.1	857	14349	15206	3074	15313	18387	776	18633	19409	-	-	-	-	-	-	-	-	-	-	-	-	Bacteria; Proteobacteria; Gammaproteobacteria; Pseudomonadales; Moraxellaceae; Acinetobacter; Acinetobacter calcoaceticus/baumannii complex	Acinetobacter baumannii UH293_412	Proteobacteria
non-existing	non-existing	NZ_JWVH03000030.1	857	135650	136507	3074	132469	135543	776	131447	132223	-	-	-	-	-	-	-	-	-	-	-	-	Bacteria; Proteobacteria; Gammaproteobacteria; Pseudomonadales; Moraxellaceae; Acinetobacter; Acinetobacter calcoaceticus/baumannii complex	Acinetobacter baumannii UH129_409	Proteobacteria
non-existing	non-existing	NZ_JWVI03000076.1	857	146739	147596	3074	143558	146632	776	142536	143312	-	-	-	-	-	-	-	-	-	-	-	-	Bacteria; Proteobacteria; Gammaproteobacteria; Pseudomonadales; Moraxellaceae; Acinetobacter; Acinetobacter calcoaceticus/baumannii complex	Acinetobacter baumannii UH129_408	Proteobacteria
non-existing	non-existing	NZ_JWVJ03000091.1	857	93568	94425	3074	90387	93461	776	89365	90141	-	-	-	-	-	-	-	-	-	-	-	-	Bacteria; Proteobacteria; Gammaproteobacteria; Pseudomonadales; Moraxellaceae; Acinetobacter; Acinetobacter calcoaceticus/baumannii complex	Acinetobacter baumannii UH129_404	Proteobacteria
non-existing	non-existing	NZ_JWVK03000014.1	857	14257	15114	3074	15221	18295	776	18541	19317	-	-	-	-	-	-	-	-	-	-	-	-	Bacteria; Proteobacteria; Gammaproteobacteria; Pseudomonadales; Moraxellaceae; Acinetobacter; Acinetobacter calcoaceticus/baumannii complex	Acinetobacter baumannii UH532_392	Proteobacteria
non-existing	non-existing	NZ_JWVL03000015.1	857	135650	136507	3074	132469	135543	776	131447	132223	-	-	-	-	-	-	-	-	-	-	-	-	Bacteria; Proteobacteria; Gammaproteobacteria; Pseudomonadales; Moraxellaceae; Acinetobacter; Acinetobacter calcoaceticus/baumannii complex	Acinetobacter baumannii UH81_389	Proteobacteria
non-existing	non-existing	NZ_JWVM03000003.1	857	135485	136342	3074	132304	135378	776	131282	132058	-	-	-	-	-	-	-	-	-	-	-	-	Bacteria; Proteobacteria; Gammaproteobacteria; Pseudomonadales; Moraxellaceae; Acinetobacter; Acinetobacter calcoaceticus/baumannii complex	Acinetobacter baumannii UH532_387	Proteobacteria
non-existing	non-existing	NZ_JWVN03000029.1	857	146848	147705	3074	143667	146741	776	142645	143421	-	-	-	-	-	-	-	-	-	-	-	-	Bacteria; Proteobacteria; Gammaproteobacteria; Pseudomonadales; Moraxellaceae; Acinetobacter; Acinetobacter calcoaceticus/baumannii complex	Acinetobacter baumannii UH532_386	Proteobacteria
non-existing	non-existing	NZ_JWVO03000012.1	857	14378	15235	3074	15342	18416	776	18662	19438	-	-	-	-	-	-	-	-	-	-	-	-	Bacteria; Proteobacteria; Gammaproteobacteria; Pseudomonadales; Moraxellaceae; Acinetobacter; Acinetobacter calcoaceticus/baumannii complex	Acinetobacter baumannii UH293_377	Proteobacteria
non-existing	non-existing	NZ_JWVP03000032.1	857	82340	83197	3074	79159	82233	776	78137	78913	-	-	-	-	-	-	-	-	-	-	-	-	Bacteria; Proteobacteria; Gammaproteobacteria; Pseudomonadales; Moraxellaceae; Acinetobacter; Acinetobacter calcoaceticus/baumannii complex	Acinetobacter baumannii UH293_373	Proteobacteria
non-existing	non-existing	NZ_JWVQ03000018.1	857	276567	277424	3074	273386	276460	776	272364	273140	-	-	-	-	-	-	-	-	-	-	-	-	Bacteria; Proteobacteria; Gammaproteobacteria; Pseudomonadales; Moraxellaceae; Acinetobacter; Acinetobacter calcoaceticus/baumannii complex	Acinetobacter baumannii UH81_366	Proteobacteria
non-existing	non-existing	NZ_JWVR03000039.1	857	135650	136507	3074	132469	135543	776	131447	132223	-	-	-	-	-	-	-	-	-	-	-	-	Bacteria; Proteobacteria; Gammaproteobacteria; Pseudomonadales; Moraxellaceae; Acinetobacter; Acinetobacter calcoaceticus/baumannii complex	Acinetobacter baumannii UH81_364	Proteobacteria
non-existing	non-existing	NZ_JWVS03000023.1	857	81075	81932	3074	77894	80968	776	76872	77648	-	-	-	-	-	-	-	-	-	-	-	-	Bacteria; Proteobacteria; Gammaproteobacteria; Pseudomonadales; Moraxellaceae; Acinetobacter; Acinetobacter calcoaceticus/baumannii complex	Acinetobacter baumannii UH189_355	Proteobacteria
non-existing	non-existing	NZ_JWVT03000007.1	857	14373	15230	3074	15337	18411	776	18657	19433	-	-	-	-	-	-	-	-	-	-	-	-	Bacteria; Proteobacteria; Gammaproteobacteria; Pseudomonadales; Moraxellaceae; Acinetobacter; Acinetobacter calcoaceticus/baumannii complex	Acinetobacter baumannii UH189_349	Proteobacteria
non-existing	non-existing	NZ_JWVU03000046.1	857	13950	14807	3074	14914	17988	776	18234	19010	-	-	-	-	-	-	-	-	-	-	-	-	Bacteria; Proteobacteria; Gammaproteobacteria; Pseudomonadales; Moraxellaceae; Acinetobacter; Acinetobacter calcoaceticus/baumannii complex	Acinetobacter baumannii UH189_348	Proteobacteria
non-existing	non-existing	NZ_JWVV03000044.1	857	135650	136507	3074	132469	135543	776	131447	132223	-	-	-	-	-	-	-	-	-	-	-	-	Bacteria; Proteobacteria; Gammaproteobacteria; Pseudomonadales; Moraxellaceae; Acinetobacter; Acinetobacter calcoaceticus/baumannii complex	Acinetobacter baumannii UH299_342	Proteobacteria
non-existing	non-existing	NZ_JWVW03000027.1	857	6790	7647	3074	7754	10828	776	11074	11850	-	-	-	-	-	-	-	-	-	-	-	-	Bacteria; Proteobacteria; Gammaproteobacteria; Pseudomonadales; Moraxellaceae; Acinetobacter; Acinetobacter calcoaceticus/baumannii complex	Acinetobacter baumannii UH299_341	Proteobacteria
non-existing	non-existing	NZ_JWVX03000012.1	857	69615	70472	3074	70579	73653	776	73899	74675	-	-	-	-	-	-	-	-	-	-	-	-	Bacteria; Proteobacteria; Gammaproteobacteria; Pseudomonadales; Moraxellaceae; Acinetobacter; Acinetobacter calcoaceticus/baumannii complex	Acinetobacter baumannii UH299_338	Proteobacteria
non-existing	non-existing	NZ_JWVZ03000018.1	857	57651	58508	3074	58615	61689	776	61935	62711	-	-	-	-	-	-	-	-	-	-	-	-	Bacteria; Proteobacteria; Gammaproteobacteria; Pseudomonadales; Moraxellaceae; Acinetobacter; Acinetobacter calcoaceticus/baumannii complex	Acinetobacter baumannii UH184_310	Proteobacteria
non-existing	non-existing	NZ_JWWA03000049.1	857	101408	102265	3074	98227	101301	776	97205	97981	-	-	-	-	-	-	-	-	-	-	-	-	Bacteria; Proteobacteria; Gammaproteobacteria; Pseudomonadales; Moraxellaceae; Acinetobacter; Acinetobacter calcoaceticus/baumannii complex	Acinetobacter baumannii UH184_309	Proteobacteria
non-existing	non-existing	NZ_JWWB03000053.1	857	14257	15114	3074	15221	18295	776	18541	19317	-	-	-	-	-	-	-	-	-	-	-	-	Bacteria; Proteobacteria; Gammaproteobacteria; Pseudomonadales; Moraxellaceae; Acinetobacter; Acinetobacter calcoaceticus/baumannii complex	Acinetobacter baumannii UH370_301	Proteobacteria
non-existing	non-existing	NZ_JWWC03000044.1	857	53083	53940	3074	49902	52976	776	48880	49656	-	-	-	-	-	-	-	-	-	-	-	-	Bacteria; Proteobacteria; Gammaproteobacteria; Pseudomonadales; Moraxellaceae; Acinetobacter; Acinetobacter calcoaceticus/baumannii complex	Acinetobacter baumannii UH507_300	Proteobacteria
non-existing	non-existing	NZ_JWWD03000035.1	857	20204	21061	3074	21168	24242	776	24488	25264	-	-	-	-	-	-	-	-	-	-	-	-	Bacteria; Proteobacteria; Gammaproteobacteria; Pseudomonadales; Moraxellaceae; Acinetobacter; Acinetobacter calcoaceticus/baumannii complex	Acinetobacter baumannii UH71_296	Proteobacteria
non-existing	non-existing	NZ_JWWE03000010.1	857	14031	14888	3074	14995	18069	776	18315	19091	-	-	-	-	-	-	-	-	-	-	-	-	Bacteria; Proteobacteria; Gammaproteobacteria; Pseudomonadales; Moraxellaceae; Acinetobacter; Acinetobacter calcoaceticus/baumannii complex	Acinetobacter baumannii UH184_295	Proteobacteria
non-existing	non-existing	NZ_JWWF03000011.1	857	135650	136507	3074	132469	135543	776	131447	132223	-	-	-	-	-	-	-	-	-	-	-	-	Bacteria; Proteobacteria; Gammaproteobacteria; Pseudomonadales; Moraxellaceae; Acinetobacter; Acinetobacter calcoaceticus/baumannii complex	Acinetobacter baumannii UH514_288	Proteobacteria
non-existing	non-existing	NZ_JWWH03000065.1	857	53100	53957	3074	49919	52993	776	48897	49673	-	-	-	-	-	-	-	-	-	-	-	-	Bacteria; Proteobacteria; Gammaproteobacteria; Pseudomonadales; Moraxellaceae; Acinetobacter; Acinetobacter calcoaceticus/baumannii complex	Acinetobacter baumannii UH71_279	Proteobacteria
non-existing	non-existing	NZ_JWWI03000036.1	857	14071	14928	3074	15035	18109	776	18355	19131	-	-	-	-	-	-	-	-	-	-	-	-	Bacteria; Proteobacteria; Gammaproteobacteria; Pseudomonadales; Moraxellaceae; Acinetobacter; Acinetobacter calcoaceticus/baumannii complex	Acinetobacter baumannii UH71_278	Proteobacteria
non-existing	non-existing	NZ_JWWJ03000010.1	857	135647	136504	3074	132466	135540	776	131444	132220	-	-	-	-	-	-	-	-	-	-	-	-	Bacteria; Proteobacteria; Gammaproteobacteria; Pseudomonadales; Moraxellaceae; Acinetobacter; Acinetobacter calcoaceticus/baumannii complex	Acinetobacter baumannii UH71_277	Proteobacteria
non-existing	non-existing	NZ_JWWK03000025.1	857	135650	136507	3074	132469	135543	776	131447	132223	-	-	-	-	-	-	-	-	-	-	-	-	Bacteria; Proteobacteria; Gammaproteobacteria; Pseudomonadales; Moraxellaceae; Acinetobacter; Acinetobacter calcoaceticus/baumannii complex	Acinetobacter baumannii UH66_276	Proteobacteria
non-existing	non-existing	NZ_JWWM03000005.1	857	141037	141894	3074	137856	140930	776	136834	137610	-	-	-	-	-	-	-	-	-	-	-	-	Bacteria; Proteobacteria; Gammaproteobacteria; Pseudomonadales; Moraxellaceae; Acinetobacter; Acinetobacter calcoaceticus/baumannii complex	Acinetobacter baumannii UH370_269	Proteobacteria
non-existing	non-existing	NZ_JWWN03000029.1	857	69633	70490	3074	70597	73671	776	73917	74693	-	-	-	-	-	-	-	-	-	-	-	-	Bacteria; Proteobacteria; Gammaproteobacteria; Pseudomonadales; Moraxellaceae; Acinetobacter; Acinetobacter calcoaceticus/baumannii complex	Acinetobacter baumannii UH66_268	Proteobacteria
non-existing	non-existing	NZ_JWWO03000032.1	857	14257	15114	3074	15221	18295	776	18541	19317	-	-	-	-	-	-	-	-	-	-	-	-	Bacteria; Proteobacteria; Gammaproteobacteria; Pseudomonadales; Moraxellaceae; Acinetobacter; Acinetobacter calcoaceticus/baumannii complex	Acinetobacter baumannii UH507_263	Proteobacteria
non-existing	non-existing	NZ_JWWP03000020.1	857	14349	15206	3074	15313	18387	776	18633	19409	-	-	-	-	-	-	-	-	-	-	-	-	Bacteria; Proteobacteria; Gammaproteobacteria; Pseudomonadales; Moraxellaceae; Acinetobacter; Acinetobacter calcoaceticus/baumannii complex	Acinetobacter baumannii UH507_247	Proteobacteria
non-existing	non-existing	NZ_JWWQ03000010.1	857	13954	14811	3074	14918	17992	776	18238	19014	-	-	-	-	-	-	-	-	-	-	-	-	Bacteria; Proteobacteria; Gammaproteobacteria; Pseudomonadales; Moraxellaceae; Acinetobacter; Acinetobacter calcoaceticus/baumannii complex	Acinetobacter baumannii UH66_241	Proteobacteria
non-existing	non-existing	NZ_JWWR03000044.1	857	135650	136507	3074	132469	135543	776	131447	132223	-	-	-	-	-	-	-	-	-	-	-	-	Bacteria; Proteobacteria; Gammaproteobacteria; Pseudomonadales; Moraxellaceae; Acinetobacter; Acinetobacter calcoaceticus/baumannii complex	Acinetobacter baumannii UH475_239	Proteobacteria
non-existing	non-existing	NZ_JWWT03000009.1	857	128605	129462	3074	125424	128498	776	124402	125178	-	-	-	-	-	-	-	-	-	-	-	-	Bacteria; Proteobacteria; Gammaproteobacteria; Pseudomonadales; Moraxellaceae; Acinetobacter; Acinetobacter calcoaceticus/baumannii complex	Acinetobacter baumannii UH17_202	Proteobacteria
non-existing	non-existing	NZ_JWWV03000006.1	857	14394	15251	3074	15358	18432	776	18678	19454	-	-	-	-	-	-	-	-	-	-	-	-	Bacteria; Proteobacteria; Gammaproteobacteria; Pseudomonadales; Moraxellaceae; Acinetobacter; Acinetobacter calcoaceticus/baumannii complex	Acinetobacter baumannii UH475_197	Proteobacteria
non-existing	non-existing	NZ_JWWW03000015.1	857	135650	136507	3074	132469	135543	776	131447	132223	-	-	-	-	-	-	-	-	-	-	-	-	Bacteria; Proteobacteria; Gammaproteobacteria; Pseudomonadales; Moraxellaceae; Acinetobacter; Acinetobacter calcoaceticus/baumannii complex	Acinetobacter baumannii UH134_192	Proteobacteria
non-existing	non-existing	NZ_JWWY03000006.1	857	14396	15253	3074	15360	18434	776	18680	19456	-	-	-	-	-	-	-	-	-	-	-	-	Bacteria; Proteobacteria; Gammaproteobacteria; Pseudomonadales; Moraxellaceae; Acinetobacter; Acinetobacter calcoaceticus/baumannii complex	Acinetobacter baumannii UH17_182	Proteobacteria
non-existing	non-existing	NZ_JWXB03000031.1	857	128541	129398	3074	125360	128434	776	124338	125114	-	-	-	-	-	-	-	-	-	-	-	-	Bacteria; Proteobacteria; Gammaproteobacteria; Pseudomonadales; Moraxellaceae; Acinetobacter; Acinetobacter calcoaceticus/baumannii complex	Acinetobacter baumannii UH17_151	Proteobacteria
non-existing	non-existing	NZ_JWXJ03000027.1	857	135650	136507	3074	132469	135543	776	131447	132223	-	-	-	-	-	-	-	-	-	-	-	-	Bacteria; Proteobacteria; Gammaproteobacteria; Pseudomonadales; Moraxellaceae; Acinetobacter; Acinetobacter calcoaceticus/baumannii complex	Acinetobacter baumannii UH126_106	Proteobacteria
non-existing	non-existing	NZ_JWXM03000001.1	857	81091	81948	3074	77910	80984	776	76888	77664	-	-	-	-	-	-	-	-	-	-	-	-	Bacteria; Proteobacteria; Gammaproteobacteria; Pseudomonadales; Moraxellaceae; Acinetobacter; Acinetobacter calcoaceticus/baumannii complex	Acinetobacter baumannii UH315_101	Proteobacteria
non-existing	non-existing	NZ_JWXN03000046.1	857	12285	13142	3074	13249	16323	776	16569	17345	-	-	-	-	-	-	-	-	-	-	-	-	Bacteria; Proteobacteria; Gammaproteobacteria; Pseudomonadales; Moraxellaceae; Acinetobacter; Acinetobacter calcoaceticus/baumannii complex	Acinetobacter baumannii UH315_100	Proteobacteria
non-existing	non-existing	NZ_JWXO03000065.1	857	13948	14805	3074	14912	17986	776	18232	19008	-	-	-	-	-	-	-	-	-	-	-	-	Bacteria; Proteobacteria; Gammaproteobacteria; Pseudomonadales; Moraxellaceae; Acinetobacter; Acinetobacter calcoaceticus/baumannii complex	Acinetobacter baumannii UH280_99	Proteobacteria
non-existing	non-existing	NZ_JWXR03000028.1	857	135650	136507	3074	132469	135543	776	131447	132223	-	-	-	-	-	-	-	-	-	-	-	-	Bacteria; Proteobacteria; Gammaproteobacteria; Pseudomonadales; Moraxellaceae; Acinetobacter; Acinetobacter calcoaceticus/baumannii complex	Acinetobacter baumannii UH280_93	Proteobacteria
non-existing	non-existing	NZ_JWXT03000072.1	857	53111	53968	3074	49930	53004	776	48908	49684	-	-	-	-	-	-	-	-	-	-	-	-	Bacteria; Proteobacteria; Gammaproteobacteria; Pseudomonadales; Moraxellaceae; Acinetobacter; Acinetobacter calcoaceticus/baumannii complex	Acinetobacter baumannii UH236_87	Proteobacteria
non-existing	non-existing	NZ_JWXU03000002.1	857	135650	136507	3074	132469	135543	776	131447	132223	-	-	-	-	-	-	-	-	-	-	-	-	Bacteria; Proteobacteria; Gammaproteobacteria; Pseudomonadales; Moraxellaceae; Acinetobacter; Acinetobacter calcoaceticus/baumannii complex	Acinetobacter baumannii UH236_85	Proteobacteria
non-existing	non-existing	NZ_JWXV03000070.1	857	20146	21003	3074	21110	24184	776	24430	25206	-	-	-	-	-	-	-	-	-	-	-	-	Bacteria; Proteobacteria; Gammaproteobacteria; Pseudomonadales; Moraxellaceae; Acinetobacter; Acinetobacter calcoaceticus/baumannii complex	Acinetobacter baumannii UH236_84	Proteobacteria
non-existing	non-existing	NZ_JWXW03000045.1	857	7189	8046	3074	8153	11227	776	11473	12249	-	-	-	-	-	-	-	-	-	-	-	-	Bacteria; Proteobacteria; Gammaproteobacteria; Pseudomonadales; Moraxellaceae; Acinetobacter; Acinetobacter calcoaceticus/baumannii complex	Acinetobacter baumannii UH280_81	Proteobacteria
non-existing	non-existing	NZ_JWXX03000110.1	857	14394	15251	3074	15358	18432	776	18678	19454	-	-	-	-	-	-	-	-	-	-	-	-	Bacteria; Proteobacteria; Gammaproteobacteria; Pseudomonadales; Moraxellaceae; Acinetobacter; Acinetobacter calcoaceticus/baumannii complex	Acinetobacter baumannii UH487_78	Proteobacteria
non-existing	non-existing	NZ_JWXZ03000032.1	857	14350	15207	3074	15314	18388	776	18634	19410	-	-	-	-	-	-	-	-	-	-	-	-	Bacteria; Proteobacteria; Gammaproteobacteria; Pseudomonadales; Moraxellaceae; Acinetobacter; Acinetobacter calcoaceticus/baumannii complex	Acinetobacter baumannii UH243_68	Proteobacteria
non-existing	non-existing	NZ_JWYA03000049.1	857	7391	8248	3074	8355	11429	776	11675	12451	-	-	-	-	-	-	-	-	-	-	-	-	Bacteria; Proteobacteria; Gammaproteobacteria; Pseudomonadales; Moraxellaceae; Acinetobacter; Acinetobacter calcoaceticus/baumannii complex	Acinetobacter baumannii UH243_66	Proteobacteria
non-existing	non-existing	NZ_JWYC03000044.1	857	81121	81978	3074	77940	81014	776	76918	77694	-	-	-	-	-	-	-	-	-	-	-	-	Bacteria; Proteobacteria; Gammaproteobacteria; Pseudomonadales; Moraxellaceae; Acinetobacter; Acinetobacter calcoaceticus/baumannii complex	Acinetobacter baumannii UH487_63	Proteobacteria
non-existing	non-existing	NZ_JWYD03000030.1	857	135650	136507	3074	132469	135543	776	131447	132223	-	-	-	-	-	-	-	-	-	-	-	-	Bacteria; Proteobacteria; Gammaproteobacteria; Pseudomonadales; Moraxellaceae; Acinetobacter; Acinetobacter calcoaceticus/baumannii complex	Acinetobacter baumannii UH455_62	Proteobacteria
non-existing	non-existing	NZ_JWYE03000021.1	857	135592	136449	3074	132411	135485	776	131389	132165	-	-	-	-	-	-	-	-	-	-	-	-	Bacteria; Proteobacteria; Gammaproteobacteria; Pseudomonadales; Moraxellaceae; Acinetobacter; Acinetobacter calcoaceticus/baumannii complex	Acinetobacter baumannii UH455_61	Proteobacteria
non-existing	non-existing	NZ_JWYF03000020.1	857	14354	15211	3074	15318	18392	776	18638	19414	-	-	-	-	-	-	-	-	-	-	-	-	Bacteria; Proteobacteria; Gammaproteobacteria; Pseudomonadales; Moraxellaceae; Acinetobacter; Acinetobacter calcoaceticus/baumannii complex	Acinetobacter baumannii UH315_58	Proteobacteria
non-existing	non-existing	NZ_JWYG03000022.1	857	13546	14403	3074	10365	13439	776	9343	10119	-	-	-	-	-	-	-	-	-	-	-	-	Bacteria; Proteobacteria; Gammaproteobacteria; Pseudomonadales; Moraxellaceae; Acinetobacter; Acinetobacter calcoaceticus/baumannii complex	Acinetobacter baumannii UH243_57	Proteobacteria
non-existing	non-existing	NZ_JWYH03000027.1	857	123822	124679	3074	120641	123715	776	119619	120395	-	-	-	-	-	-	-	-	-	-	-	-	Bacteria; Proteobacteria; Gammaproteobacteria; Pseudomonadales; Moraxellaceae; Acinetobacter; Acinetobacter calcoaceticus/baumannii complex	Acinetobacter baumannii UH243_56	Proteobacteria
non-existing	non-existing	NZ_JWYI03000051.1	857	13950	14807	3074	14914	17988	776	18234	19010	-	-	-	-	-	-	-	-	-	-	-	-	Bacteria; Proteobacteria; Gammaproteobacteria; Pseudomonadales; Moraxellaceae; Acinetobacter; Acinetobacter calcoaceticus/baumannii complex	Acinetobacter baumannii UH243_55	Proteobacteria
non-existing	non-existing	NZ_JWYL03000007.1	857	135650	136507	3074	132469	135543	776	131447	132223	-	-	-	-	-	-	-	-	-	-	-	-	Bacteria; Proteobacteria; Gammaproteobacteria; Pseudomonadales; Moraxellaceae; Acinetobacter; Acinetobacter calcoaceticus/baumannii complex	Acinetobacter baumannii UH243_43	Proteobacteria
non-existing	non-existing	NZ_JWYM03000007.1	857	135650	136507	3074	132469	135543	776	131447	132223	-	-	-	-	-	-	-	-	-	-	-	-	Bacteria; Proteobacteria; Gammaproteobacteria; Pseudomonadales; Moraxellaceae; Acinetobacter; Acinetobacter calcoaceticus/baumannii complex	Acinetobacter baumannii UH487_41	Proteobacteria
non-existing	non-existing	NZ_JWYN03000017.1	857	14394	15251	3074	15358	18432	776	18678	19454	-	-	-	-	-	-	-	-	-	-	-	-	Bacteria; Proteobacteria; Gammaproteobacteria; Pseudomonadales; Moraxellaceae; Acinetobacter; Acinetobacter calcoaceticus/baumannii complex	Acinetobacter baumannii UH315_39	Proteobacteria
non-existing	non-existing	NZ_JWYO03000001.1	857	135650	136507	3074	132469	135543	776	131447	132223	-	-	-	-	-	-	-	-	-	-	-	-	Bacteria; Proteobacteria; Gammaproteobacteria; Pseudomonadales; Moraxellaceae; Acinetobacter; Acinetobacter calcoaceticus/baumannii complex	Acinetobacter baumannii UH455_38	Proteobacteria
non-existing	non-existing	NZ_JWYP03000012.1	857	13953	14810	3074	14917	17991	776	18237	19013	-	-	-	-	-	-	-	-	-	-	-	-	Bacteria; Proteobacteria; Gammaproteobacteria; Pseudomonadales; Moraxellaceae; Acinetobacter; Acinetobacter calcoaceticus/baumannii complex	Acinetobacter baumannii UH243_33	Proteobacteria
non-existing	non-existing	NZ_JWYQ03000073.1	857	135644	136501	3074	132463	135537	776	131441	132217	-	-	-	-	-	-	-	-	-	-	-	-	Bacteria; Proteobacteria; Gammaproteobacteria; Pseudomonadales; Moraxellaceae; Acinetobacter; Acinetobacter calcoaceticus/baumannii complex	Acinetobacter baumannii UH348_27	Proteobacteria
non-existing	non-existing	NZ_JWYR03000014.1	857	135650	136507	3074	132469	135543	776	131447	132223	-	-	-	-	-	-	-	-	-	-	-	-	Bacteria; Proteobacteria; Gammaproteobacteria; Pseudomonadales; Moraxellaceae; Acinetobacter; Acinetobacter calcoaceticus/baumannii complex	Acinetobacter baumannii UH348_25	Proteobacteria
non-existing	non-existing	NZ_JWYS03000016.1	857	135650	136507	3074	132469	135543	776	131447	132223	-	-	-	-	-	-	-	-	-	-	-	-	Bacteria; Proteobacteria; Gammaproteobacteria; Pseudomonadales; Moraxellaceae; Acinetobacter; Acinetobacter calcoaceticus/baumannii complex	Acinetobacter baumannii UH243_14	Proteobacteria
non-existing	non-existing	NZ_JWYT03000008.1	857	13950	14807	3074	14914	17988	776	18234	19010	-	-	-	-	-	-	-	-	-	-	-	-	Bacteria; Proteobacteria; Gammaproteobacteria; Pseudomonadales; Moraxellaceae; Acinetobacter; Acinetobacter calcoaceticus/baumannii complex	Acinetobacter baumannii UH348_13	Proteobacteria
non-existing	non-existing	NZ_JWYU03000007.1	857	7316	8173	3074	8280	11354	776	11600	12376	-	-	-	-	-	-	-	-	-	-	-	-	Bacteria; Proteobacteria; Gammaproteobacteria; Pseudomonadales; Moraxellaceae; Acinetobacter; Acinetobacter calcoaceticus/baumannii complex	Acinetobacter baumannii UH455_6	Proteobacteria
non-existing	non-existing	NZ_JXAF01000013.1	824	57100	57924	3158	53853	57011	776	52874	53650	-	-	-	-	-	-	-	-	-	-	-	-	Bacteria; Proteobacteria; Gammaproteobacteria; Enterobacterales; Enterobacteriaceae; Enterobacter	Enterobacter sp. Bisph2	Proteobacteria
non-existing	non-existing	NZ_JXOC01000003.1	857	1547701	1548558	3074	1544520	1547594	776	1543498	1544274	-	-	-	-	-	-	-	-	-	-	-	-	Bacteria; Proteobacteria; Gammaproteobacteria; Pseudomonadales; Moraxellaceae; Acinetobacter; Acinetobacter calcoaceticus/baumannii complex	Acinetobacter baumannii WA2859	Proteobacteria
non-existing	existing	NZ_JXUH01000083.1	842	77360	78202	3059	74226	77285	770	73147	73917	2306	70753	73059	-	-	-	-	-	-	-	-	-	Bacteria; Proteobacteria; Gammaproteobacteria; Enterobacterales; Enterobacteriaceae; Escherichia	Escherichia coli 131/07	Proteobacteria
non-existing	non-existing	NZ_JYBJ01000018.1	821	13060	13881	3140	9798	12938	689	8759	9448	-	-	-	-	-	-	-	-	-	-	-	-	Bacteria; Proteobacteria; Betaproteobacteria; Burkholderiales; Burkholderiaceae; Burkholderia; pseudomallei group	Burkholderia pseudomallei QCMRI_BP28	Proteobacteria
non-existing	non-existing	NZ_JYLM01000012.1	827	160624	161451	3104	161672	164776	725	165045	165770	-	-	-	-	-	-	-	-	-	-	-	-	Bacteria; Proteobacteria; Gammaproteobacteria; Pseudomonadales; Pseudomonadaceae; Pseudomonas	Pseudomonas orientalis DSM 17489	Proteobacteria
non-existing	existing	NZ_JYUO01000015.1	860	113464	114324	3059	114399	117458	770	117767	118537	2306	118622	120928	-	-	-	-	-	-	-	-	-	Bacteria; Proteobacteria; Gammaproteobacteria; Enterobacterales; Enterobacteriaceae; Salmonella	Salmonella enterica subsp. enterica serovar 4,12:d:- CVM N30650	Proteobacteria
non-existing	non-existing	NZ_JZCD02000013.1	857	50050	50907	3074	51014	54088	776	54334	55110	-	-	-	-	-	-	-	-	-	-	-	-	Bacteria; Proteobacteria; Gammaproteobacteria; Pseudomonadales; Moraxellaceae; Acinetobacter; Acinetobacter calcoaceticus/baumannii complex	Acinetobacter baumannii ORAB19	Proteobacteria
non-existing	non-existing	NZ_JZCE02000017.1	857	101318	102175	3074	98137	101211	776	97115	97891	-	-	-	-	-	-	-	-	-	-	-	-	Bacteria; Proteobacteria; Gammaproteobacteria; Pseudomonadales; Moraxellaceae; Acinetobacter; Acinetobacter calcoaceticus/baumannii complex	Acinetobacter baumannii ORAB18	Proteobacteria
non-existing	non-existing	NZ_JZCF02000025.1	857	50050	50907	3074	51014	54088	776	54334	55110	-	-	-	-	-	-	-	-	-	-	-	-	Bacteria; Proteobacteria; Gammaproteobacteria; Pseudomonadales; Moraxellaceae; Acinetobacter; Acinetobacter calcoaceticus/baumannii complex	Acinetobacter baumannii ORAB17	Proteobacteria
non-existing	non-existing	NZ_JZCG02000023.1	857	101316	102173	3074	98135	101209	776	97113	97889	-	-	-	-	-	-	-	-	-	-	-	-	Bacteria; Proteobacteria; Gammaproteobacteria; Pseudomonadales; Moraxellaceae; Acinetobacter; Acinetobacter calcoaceticus/baumannii complex	Acinetobacter baumannii ORAB16	Proteobacteria
non-existing	non-existing	NZ_JZCH02000027.1	857	50050	50907	3074	51014	54088	776	54334	55110	-	-	-	-	-	-	-	-	-	-	-	-	Bacteria; Proteobacteria; Gammaproteobacteria; Pseudomonadales; Moraxellaceae; Acinetobacter; Acinetobacter calcoaceticus/baumannii complex	Acinetobacter baumannii ORAB15	Proteobacteria
non-existing	non-existing	NZ_JZCI02000118.1	857	23930	24787	3074	24894	27968	776	28214	28990	-	-	-	-	-	-	-	-	-	-	-	-	Bacteria; Proteobacteria; Gammaproteobacteria; Pseudomonadales; Moraxellaceae; Acinetobacter; Acinetobacter calcoaceticus/baumannii complex	Acinetobacter baumannii ORAB14	Proteobacteria
non-existing	non-existing	NZ_JZCJ02000007.1	857	50050	50907	3074	51014	54088	776	54334	55110	-	-	-	-	-	-	-	-	-	-	-	-	Bacteria; Proteobacteria; Gammaproteobacteria; Pseudomonadales; Moraxellaceae; Acinetobacter; Acinetobacter calcoaceticus/baumannii complex	Acinetobacter baumannii ORAB13	Proteobacteria
non-existing	non-existing	NZ_JZCK02000001.1	857	20316	21173	3074	21280	24354	776	24600	25376	-	-	-	-	-	-	-	-	-	-	-	-	Bacteria; Proteobacteria; Gammaproteobacteria; Pseudomonadales; Moraxellaceae; Acinetobacter; Acinetobacter calcoaceticus/baumannii complex	Acinetobacter baumannii ORAB10	Proteobacteria
non-existing	non-existing	NZ_JZCL02000035.1	857	50050	50907	3074	51014	54088	776	54334	55110	-	-	-	-	-	-	-	-	-	-	-	-	Bacteria; Proteobacteria; Gammaproteobacteria; Pseudomonadales; Moraxellaceae; Acinetobacter; Acinetobacter calcoaceticus/baumannii complex	Acinetobacter baumannii ORAB09	Proteobacteria
non-existing	non-existing	NZ_JZCM02000037.1	857	50050	50907	3074	51014	54088	776	54334	55110	-	-	-	-	-	-	-	-	-	-	-	-	Bacteria; Proteobacteria; Gammaproteobacteria; Pseudomonadales; Moraxellaceae; Acinetobacter; Acinetobacter calcoaceticus/baumannii complex	Acinetobacter baumannii ORAB08	Proteobacteria
non-existing	non-existing	NZ_JZCN02000002.1	857	101316	102173	3074	98135	101209	776	97113	97889	-	-	-	-	-	-	-	-	-	-	-	-	Bacteria; Proteobacteria; Gammaproteobacteria; Pseudomonadales; Moraxellaceae; Acinetobacter; Acinetobacter calcoaceticus/baumannii complex	Acinetobacter baumannii ORAB03	Proteobacteria
non-existing	non-existing	NZ_JZCO02000006.1	857	50050	50907	3074	51014	54088	776	54334	55110	-	-	-	-	-	-	-	-	-	-	-	-	Bacteria; Proteobacteria; Gammaproteobacteria; Pseudomonadales; Moraxellaceae; Acinetobacter; Acinetobacter calcoaceticus/baumannii complex	Acinetobacter baumannii ORAB02	Proteobacteria
non-existing	non-existing	NZ_JZIX02000004.1	857	135503	136360	3074	132322	135396	776	131300	132076	-	-	-	-	-	-	-	-	-	-	-	-	Bacteria; Proteobacteria; Gammaproteobacteria; Pseudomonadales; Moraxellaceae; Acinetobacter; Acinetobacter calcoaceticus/baumannii complex	Acinetobacter baumannii UH66_271	Proteobacteria
non-existing	non-existing	NZ_JZIY02000006.1	857	135497	136354	3074	132316	135390	776	131294	132070	-	-	-	-	-	-	-	-	-	-	-	-	Bacteria; Proteobacteria; Gammaproteobacteria; Pseudomonadales; Moraxellaceae; Acinetobacter; Acinetobacter calcoaceticus/baumannii complex	Acinetobacter baumannii UH592_583	Proteobacteria
non-existing	non-existing	NZ_JZIZ02000004.1	857	135503	136360	3074	132322	135396	776	131300	132076	-	-	-	-	-	-	-	-	-	-	-	-	Bacteria; Proteobacteria; Gammaproteobacteria; Pseudomonadales; Moraxellaceae; Acinetobacter; Acinetobacter calcoaceticus/baumannii complex	Acinetobacter baumannii UH66_253	Proteobacteria
non-existing	non-existing	NZ_JZJA02000004.1	857	135497	136354	3074	132316	135390	776	131294	132070	-	-	-	-	-	-	-	-	-	-	-	-	Bacteria; Proteobacteria; Gammaproteobacteria; Pseudomonadales; Moraxellaceae; Acinetobacter; Acinetobacter calcoaceticus/baumannii complex	Acinetobacter baumannii UH381_484	Proteobacteria
non-existing	non-existing	NZ_JZJG02000008.1	857	135650	136507	3074	132469	135543	776	131447	132223	-	-	-	-	-	-	-	-	-	-	-	-	Bacteria; Proteobacteria; Gammaproteobacteria; Pseudomonadales; Moraxellaceae; Acinetobacter; Acinetobacter calcoaceticus/baumannii complex	Acinetobacter baumannii UH514_289	Proteobacteria
non-existing	non-existing	NZ_JZRC01000045.1	830	45899	46729	3047	42781	45828	776	41682	42458	-	-	-	-	-	-	-	-	-	-	-	-	Bacteria; Proteobacteria; Betaproteobacteria; Neisseriales; Chromobacteriaceae; Aquitalea	Aquitalea magnusonii SM6	Proteobacteria
non-existing	existing	NZ_JZSI01000008.1	962	93998	94960	3338	90654	93992	845	89711	90556	1424	95949	97373	-	-	-	-	-	-	-	-	-	Bacteria; Proteobacteria; Gammaproteobacteria; Vibrionales; Vibrionaceae; Photobacterium	Photobacterium damselae subsp. damselae ATCC 33539	Proteobacteria
non-existing	non-existing	NZ_JZSV01000007.1	941	174025	174966	3344	170664	174008	821	169743	170564	-	-	-	-	-	-	-	-	-	-	-	-	Bacteria; Proteobacteria; Gammaproteobacteria; Vibrionales; Vibrionaceae; Photobacterium	Photobacterium angustum GCSL-A9	Proteobacteria
non-existing	existing	NZ_JZSX01000007.1	962	73802	74764	3338	70458	73796	845	69515	70360	1862	75311	77173	-	-	-	-	-	-	-	-	-	Bacteria; Proteobacteria; Gammaproteobacteria; Vibrionales; Vibrionaceae; Photobacterium	Photobacterium angustum GCSL-A2-4	Proteobacteria
non-existing	existing	NZ_JZSY01000008.1	962	93998	94960	3338	90654	93992	845	89711	90556	1424	95949	97373	-	-	-	-	-	-	-	-	-	Bacteria; Proteobacteria; Gammaproteobacteria; Vibrionales; Vibrionaceae; Photobacterium	Photobacterium angustum GCSL-A2-3	Proteobacteria
non-existing	existing	NZ_JZSZ01000007.1	962	93794	94756	3338	90450	93788	845	89507	90352	1862	95303	97165	-	-	-	-	-	-	-	-	-	Bacteria; Proteobacteria; Gammaproteobacteria; Vibrionales; Vibrionaceae; Photobacterium	Photobacterium angustum GCSL-A2-2	Proteobacteria
non-existing	existing	NZ_JZTA01000008.1	962	73756	74718	3338	70412	73750	845	69469	70314	1862	75265	77127	-	-	-	-	-	-	-	-	-	Bacteria; Proteobacteria; Gammaproteobacteria; Vibrionales; Vibrionaceae; Photobacterium	Photobacterium angustum GCSL-A2-1	Proteobacteria
non-existing	non-existing	NZ_JZUX01000021.1	875	20603	21478	3227	17322	20549	602	16408	17010	-	-	-	-	-	-	-	-	-	-	-	-	Bacteria; Proteobacteria; Gammaproteobacteria; Xanthomonadales; Xanthomonadaceae; Xanthomonas	Xanthomonas perforans Xp4B	Proteobacteria
non-existing	non-existing	NZ_JZUY01000051.1	875	139727	140602	3227	136446	139673	602	135532	136134	-	-	-	-	-	-	-	-	-	-	-	-	Bacteria; Proteobacteria; Gammaproteobacteria; Xanthomonadales; Xanthomonadaceae; Xanthomonas	Xanthomonas perforans Xp3-15	Proteobacteria
non-existing	non-existing	NZ_JZVA01000001.1	875	20603	21478	3227	17322	20549	602	16408	17010	-	-	-	-	-	-	-	-	-	-	-	-	Bacteria; Proteobacteria; Gammaproteobacteria; Xanthomonadales; Xanthomonadaceae; Xanthomonas	Xanthomonas perforans Xp5-6	Proteobacteria
non-existing	non-existing	NZ_JZVC01000030.1	875	90543	91418	3227	91472	94699	602	95011	95613	-	-	-	-	-	-	-	-	-	-	-	-	Bacteria; Proteobacteria; Gammaproteobacteria; Xanthomonadales; Xanthomonadaceae; Xanthomonas	Xanthomonas perforans Xp8-16	Proteobacteria
non-existing	non-existing	NZ_JZVD01000011.1	875	20600	21475	3224	17322	20546	602	16408	17010	-	-	-	-	-	-	-	-	-	-	-	-	Bacteria; Proteobacteria; Gammaproteobacteria; Xanthomonadales; Xanthomonadaceae; Xanthomonas	Xanthomonas perforans Xp9-5	Proteobacteria
non-existing	non-existing	NZ_JZVF01000036.1	875	8762	9637	3227	9691	12918	602	13230	13832	-	-	-	-	-	-	-	-	-	-	-	-	Bacteria; Proteobacteria; Gammaproteobacteria; Xanthomonadales; Xanthomonadaceae; Xanthomonas	Xanthomonas perforans Xp11-2	Proteobacteria
non-existing	non-existing	NZ_JZVG01000027.1	875	8762	9637	3227	9691	12918	602	13230	13832	-	-	-	-	-	-	-	-	-	-	-	-	Bacteria; Proteobacteria; Gammaproteobacteria; Xanthomonadales; Xanthomonadaceae; Xanthomonas	Xanthomonas perforans Xp15-11	Proteobacteria
non-existing	non-existing	NZ_JZVI01000042.1	875	8762	9637	3227	9691	12918	602	13230	13832	-	-	-	-	-	-	-	-	-	-	-	-	Bacteria; Proteobacteria; Gammaproteobacteria; Xanthomonadales; Xanthomonadaceae; Xanthomonas	Xanthomonas perforans Xp18-15	Proteobacteria
non-existing	non-existing	NZ_JZVK01000044.1	875	8762	9637	3227	9691	12918	602	13230	13832	-	-	-	-	-	-	-	-	-	-	-	-	Bacteria; Proteobacteria; Gammaproteobacteria; Xanthomonadales; Xanthomonadaceae; Xanthomonas	Xanthomonas perforans GEV839	Proteobacteria
non-existing	non-existing	NZ_JZWA01000006.1	875	366212	367087	3227	367141	370368	602	370680	371282	-	-	-	-	-	-	-	-	-	-	-	-	Bacteria; Proteobacteria; Gammaproteobacteria; Xanthomonadales; Xanthomonadaceae; Xanthomonas	Xanthomonas perforans TB6	Proteobacteria
non-existing	existing	NZ_JZWK01000002.1	833	338690	339523	3059	335556	338615	770	334477	335247	2306	332082	334388	-	-	-	-	-	-	-	-	-	Bacteria; Proteobacteria; Gammaproteobacteria; Enterobacterales; Enterobacteriaceae; Salmonella	Salmonella enterica subsp. enterica serovar Livingstone CKY-S4	Proteobacteria
non-existing	non-existing	NZ_JZXY01000014.1	824	23463	24287	3158	24376	27534	773	27736	28509	-	-	-	-	-	-	-	-	-	-	-	-	Bacteria; Proteobacteria; Gammaproteobacteria; Enterobacterales; Enterobacteriaceae; Klebsiella	Klebsiella aerogenes 44247	Proteobacteria
non-existing	non-existing	NZ_KB291002.1	611	168570	169181	2588	169405	171993	323	173304	173627	-	-	-	-	-	-	-	-	-	-	-	-	Bacteria; Bacteroidetes; Bacteroidia; Bacteroidales; Prevotellaceae; Prevotella	Prevotella saccharolytica F0055	Bacteroidetes
non-existing	non-existing	NZ_KB372784.1	812	41488	42300	2921	42515	45436	761	45766	46527	-	-	-	-	-	-	-	-	-	-	-	-	Bacteria; Proteobacteria; Gammaproteobacteria; Wohlfahrtiimonas	Wohlfahrtiimonas chitiniclastica SH04	Proteobacteria
non-existing	non-existing	NZ_KB849152.1	857	432036	432893	3074	428855	431929	776	427833	428609	-	-	-	-	-	-	-	-	-	-	-	-	Bacteria; Proteobacteria; Gammaproteobacteria; Pseudomonadales; Moraxellaceae; Acinetobacter; Acinetobacter calcoaceticus/baumannii complex	Acinetobacter baumannii NIPH 24	Proteobacteria
non-existing	non-existing	NZ_KB849200.1	806	126170	126976	3281	127062	130343	794	130567	131361	-	-	-	-	-	-	-	-	-	-	-	-	Bacteria; Proteobacteria; Gammaproteobacteria; Pseudomonadales; Moraxellaceae; Acinetobacter	Acinetobacter sp. CIP-A165	Proteobacteria
non-existing	non-existing	NZ_KB849242.1	857	1984569	1985426	3074	1981388	1984462	776	1980366	1981142	-	-	-	-	-	-	-	-	-	-	-	-	Bacteria; Proteobacteria; Gammaproteobacteria; Pseudomonadales; Moraxellaceae; Acinetobacter; Acinetobacter calcoaceticus/baumannii complex	Acinetobacter baumannii NIPH 1362	Proteobacteria
non-existing	non-existing	NZ_KB849314.1	857	86780	87637	3074	87744	90818	776	91064	91840	-	-	-	-	-	-	-	-	-	-	-	-	Bacteria; Proteobacteria; Gammaproteobacteria; Pseudomonadales; Moraxellaceae; Acinetobacter; Acinetobacter calcoaceticus/baumannii complex	Acinetobacter baumannii NIPH 2061	Proteobacteria
non-existing	non-existing	NZ_KB849651.1	809	76569	77378	3446	73034	76480	794	72151	72945	-	-	-	-	-	-	-	-	-	-	-	-	Bacteria; Proteobacteria; Gammaproteobacteria; Pseudomonadales; Moraxellaceae; Acinetobacter	Acinetobacter junii NIPH 182	Proteobacteria
non-existing	non-existing	NZ_KB849907.1	857	569640	570497	3074	570604	573678	776	573924	574700	-	-	-	-	-	-	-	-	-	-	-	-	Bacteria; Proteobacteria; Gammaproteobacteria; Pseudomonadales; Moraxellaceae; Acinetobacter; Acinetobacter calcoaceticus/baumannii complex	Acinetobacter baumannii NIPH 528	Proteobacteria
non-existing	non-existing	NZ_KB850070.1	806	426255	427061	3281	422888	426169	794	421870	422664	-	-	-	-	-	-	-	-	-	-	-	-	Bacteria; Proteobacteria; Gammaproteobacteria; Pseudomonadales; Moraxellaceae; Acinetobacter	Acinetobacter sp. CIP 70.18	Proteobacteria
non-existing	non-existing	NZ_KB850195.1	845	1410297	1411142	3032	1411216	1414248	776	1414573	1415349	-	-	-	-	-	-	-	-	-	-	-	-	Bacteria; Proteobacteria; Gammaproteobacteria; Pseudomonadales; Moraxellaceae; Acinetobacter	Acinetobacter colistiniresistens NIPH 1859	Proteobacteria
non-existing	existing	NZ_KB850201.1	827	194343	195170	3440	195259	198699	794	198788	199582	2090	203992	206082	-	-	-	-	-	-	-	-	-	Bacteria; Proteobacteria; Gammaproteobacteria; Pseudomonadales; Moraxellaceae; Acinetobacter	Acinetobacter sp. NIPH 3623	Proteobacteria
non-existing	non-existing	NZ_KB890696.1	803	15779	16582	3194	16684	19878	704	20128	20832	-	-	-	-	-	-	-	-	-	-	-	-	Bacteria; Deinococcus-Thermus; Deinococci; Thermales; Thermaceae; Meiothermus	Meiothermus timidus DSM 17022	Deinococcus-Thermus
non-existing	existing	NZ_KB891795.1	839	299511	300350	3107	300821	303928	644	304345	304989	2264	295528	297792	-	-	-	-	-	-	-	-	-	Bacteria; Actinobacteria; Streptomycetales; Streptomycetaceae; Streptomyces	Streptomyces sp. LaPpAH-165	Actinobacteria
non-existing	non-existing	NZ_KB894095.1	884	127787	128671	3212	124302	127514	629	123299	123928	-	-	-	-	-	-	-	-	-	-	-	-	Bacteria; Actinobacteria; Streptosporangiales; Thermomonosporaceae; Actinomadura	Actinomadura flavalba DSM 45200	Actinobacteria
non-existing	non-existing	NZ_KB895335.1	824	251325	252149	3269	247985	251254	776	247108	247884	-	-	-	-	-	-	-	-	-	-	-	-	Bacteria; Proteobacteria; Betaproteobacteria; Neisseriales; Chromobacteriaceae; Chitiniphilus	Chitiniphilus shinanonensis DSM 23277	Proteobacteria
non-existing	existing	NZ_KB898512.1	821	10045	10866	3254	6684	9938	776	5801	6577	2150	3587	5737	-	-	-	-	-	-	-	-	-	Bacteria; Proteobacteria; Betaproteobacteria; Burkholderiales; Thiomonas	Thiomonas sp. FB-6	Proteobacteria
non-existing	non-existing	NZ_KB898930.1	845	56310	57155	3230	57230	60460	602	60840	61442	-	-	-	-	-	-	-	-	-	-	-	-	Bacteria; Proteobacteria; Gammaproteobacteria; Chromatiales; Ectothiorhodospiraceae; Thioalkalivibrio	Thioalkalivibrio sulfidiphilus ALJ17	Proteobacteria
non-existing	non-existing	NZ_KB899226.1	824	37707	38531	2633	34976	37609	1037	33456	34493	-	-	-	-	-	-	-	-	-	-	-	-	Bacteria; Bacteroidetes; Bacteroidia; Bacteroidales; Prevotellaceae; Prevotella	Prevotella loescheii DSM 19665 = JCM 12249 = ATCC 15930	Bacteroidetes
existing	non-existing	NZ_KB900644.1	854	50704	51558	3161	51624	54785	746	55210	55956	-	-	-	692	56001	56693	1436	57832	59268	5324	60238	65562	Bacteria; Proteobacteria; Gammaproteobacteria; Cellvibrionales; Cellvibrionaceae; Teredinibacter	Teredinibacter turnerae T7902	Proteobacteria
non-existing	non-existing	NZ_KB902474.1	869	142122	142991	3152	143015	146167	539	146527	147066	-	-	-	-	-	-	-	-	-	-	-	-	Bacteria; Proteobacteria; Gammaproteobacteria; Chromatiales; Chromatiaceae; Lamprocystis	Lamprocystis purpurea DSM 4197	Proteobacteria
non-existing	non-existing	NZ_KB904772.1	878	22321	23199	3395	18908	22303	617	18153	18770	-	-	-	-	-	-	-	-	-	-	-	-	Bacteria; Proteobacteria; Gammaproteobacteria; Thiotrichales; Thiofilaceae; Thiofilum	Thiofilum flexile DSM 14609	Proteobacteria
existing	non-existing	NZ_KB905918.1	872	5369	6241	1871	6797	8668	674	9660	10334	-	-	-	1802	10386	12188	1532	12218	13750	5330	13842	19172	Bacteria; Proteobacteria; Gammaproteobacteria; Chromatiales; Ectothiorhodospiraceae; Thioalkalivibrio	Thioalkalivibrio sp. ALE12	Proteobacteria
existing	non-existing	NZ_KB912877.1	839	1903616	1904455	3113	1904527	1907640	764	1907995	1908759	-	-	-	1829	1923448	1925277	1526	1921922	1923448	5351	1916568	1921919	Bacteria; Proteobacteria; Gammaproteobacteria; Methylococcales; Methylococcaceae; Methylobacter	Methylobacter marinus A45	Proteobacteria
non-existing	non-existing	NZ_KE340302.1	812	249778	250590	2726	250640	253366	323	254539	254862	-	-	-	-	-	-	-	-	-	-	-	-	Bacteria; Bacteroidetes; Bacteroidia; Bacteroidales; Prevotellaceae; Prevotella	Prevotella oralis HGA0225	Bacteroidetes
non-existing	non-existing	NZ_KE386488.1	773	2469715	2470488	2801	2470658	2473459	341	2474448	2474789	-	-	-	-	-	-	-	-	-	-	-	-	Bacteria; Bacteroidetes; Bacteroidia; Bacteroidales; Rikenellaceae; Rikenella	Rikenella microfusus DSM 15922	Bacteroidetes
non-existing	non-existing	NZ_KI258991.1	824	11998	12822	2633	9267	11900	404	7747	8151	-	-	-	-	-	-	-	-	-	-	-	-	Bacteria; Bacteroidetes; Bacteroidia; Bacteroidales; Porphyromonadaceae; Porphyromonas	Porphyromonas gingivalis F0568	Bacteroidetes
non-existing	non-existing	NZ_KI518712.1	809	1699123	1699932	3149	1700111	1703260	638	1703529	1704167	-	-	-	-	-	-	-	-	-	-	-	-	Bacteria; Proteobacteria; Gammaproteobacteria; Pseudomonadales; Pseudomonadaceae; Pseudomonas	Pseudomonas aeruginosa C40	Proteobacteria
existing	non-existing	NZ_KI518814.1	839	1711118	1711957	3161	1707883	1711044	776	1706907	1707683	-	-	-	1838	1696027	1697865	1526	1697871	1699397	5411	1699418	1704829	Bacteria; Proteobacteria; Gammaproteobacteria; Pseudomonadales; Pseudomonadaceae; Pseudomonas	Pseudomonas aeruginosa BL19	Proteobacteria
non-existing	non-existing	NZ_KI518819.1	791	1707193	1707984	3152	1708181	1711333	638	1711602	1712240	-	-	-	-	-	-	-	-	-	-	-	-	Bacteria; Proteobacteria; Gammaproteobacteria; Pseudomonadales; Pseudomonadaceae; Pseudomonas	Pseudomonas aeruginosa BL18	Proteobacteria
non-existing	non-existing	NZ_KI519078.1	827	2646751	2647578	3167	2643513	2646680	776	2642534	2643310	-	-	-	-	-	-	-	-	-	-	-	-	Bacteria; Proteobacteria; Gammaproteobacteria; Pseudomonadales; Pseudomonadaceae; Pseudomonas	Pseudomonas aeruginosa BWHPSA013	Proteobacteria
non-existing	non-existing	NZ_KI519315.1	830	1576563	1577393	3149	1573235	1576384	725	1572241	1572966	-	-	-	-	-	-	-	-	-	-	-	-	Bacteria; Proteobacteria; Gammaproteobacteria; Pseudomonadales; Pseudomonadaceae; Pseudomonas	Pseudomonas aeruginosa 62	Proteobacteria
non-existing	non-existing	NZ_KI535671.1	824	343706	344530	3158	344619	347777	773	347979	348752	-	-	-	-	-	-	-	-	-	-	-	-	Bacteria; Proteobacteria; Gammaproteobacteria; Enterobacterales; Enterobacteriaceae; Klebsiella	Klebsiella variicola MGH 20	Proteobacteria
non-existing	non-existing	NZ_KI866530.1	872	3157213	3158085	2930	3158192	3161122	1031	3161362	3162393	-	-	-	-	-	-	-	-	-	-	-	-	Bacteria; Bacteroidetes; Chitinophagia; Chitinophagales; Chitinophagaceae; Sediminibacterium	Sediminibacterium salmoneum NBRC 103935	Bacteroidetes
existing	non-existing	NZ_KI911784.1	824	4523968	4524792	3380	4524881	4528261	668	4528404	4529072	-	-	-	1622	4529139	4530761	932	4531623	4532555	5261	4535477	4540738	Bacteria; Chloroflexi; Chloroflexia; Chloroflexales; Chloroflexineae; Chloroflexaceae; Chloroflexus	Chloroflexus sp. Y-396-1	Chloroflexi
non-existing	non-existing	NZ_KI913949.1	857	4430548	4431405	3227	4427282	4430509	635	4426344	4426979	-	-	-	-	-	-	-	-	-	-	-	-	Bacteria; Cyanobacteria; Synechococcales; Leptolyngbyaceae; Leptolyngbya	Leptolyngbya sp. PCC 6406	Cyanobacteria
existing	existing	NZ_KI914463.1	833	2430932	2431765	3161	2431839	2435000	776	2435200	2435976	2291	2437075	2439366	1838	2446373	2448211	1526	2444841	2446367	5399	2439421	2444820	Bacteria; Proteobacteria; Gammaproteobacteria; Pseudomonadales; Pseudomonadaceae; Pseudomonas	Pseudomonas aeruginosa BWHPSA047	Proteobacteria
non-existing	non-existing	NZ_KI914512.1	830	3166409	3167239	3149	3163081	3166230	725	3162087	3162812	-	-	-	-	-	-	-	-	-	-	-	-	Bacteria; Proteobacteria; Gammaproteobacteria; Pseudomonadales; Pseudomonadaceae; Pseudomonas	Pseudomonas aeruginosa BWHPSA042	Proteobacteria
non-existing	non-existing	NZ_KK214996.1	833	557663	558496	3113	554463	557576	764	553345	554109	-	-	-	-	-	-	-	-	-	-	-	-	Bacteria; Proteobacteria; Gammaproteobacteria; Chromatiales; Ectothiorhodospiraceae; Ectothiorhodospira	Ectothiorhodospira haloalkaliphila ATCC 51935	Proteobacteria
non-existing	non-existing	NZ_KK736155.1	857	89414	90271	3074	90378	93452	776	93698	94474	-	-	-	-	-	-	-	-	-	-	-	-	Bacteria; Proteobacteria; Gammaproteobacteria; Pseudomonadales; Moraxellaceae; Acinetobacter; Acinetobacter calcoaceticus/baumannii complex	Acinetobacter baumannii BIDMC 56	Proteobacteria
non-existing	existing	NZ_KL503830.1	896	5706158	5707054	3209	5707339	5710548	641	5710923	5711564	2294	5712293	5714587	-	-	-	-	-	-	-	-	-	Bacteria; Actinobacteria; Streptomycetales; Streptomycetaceae; Streptomyces	Streptomyces griseorubens JSD-1	Actinobacteria
non-existing	existing	NZ_KL997522.1	896	123187	124083	2798	120110	122908	659	118683	119342	2177	115776	117953	-	-	-	-	-	-	-	-	-	Bacteria; Actinobacteria; Streptomycetales; Streptomycetaceae; Streptomyces	Streptomyces scabiei NCPPB 4066	Actinobacteria
non-existing	non-existing	NZ_KN050684.1	641	558701	559342	2573	560125	562698	671	562994	563665	-	-	-	-	-	-	-	-	-	-	-	-	Bacteria; Proteobacteria; Gammaproteobacteria; Chromatiales; Ectothiorhodospiraceae; Thioalkalivibrio	Thioalkalivibrio sp. ALJ1	Proteobacteria
non-existing	non-existing	NZ_KN050846.1	734	2417155	2417889	3050	2413998	2417048	332	2413421	2413753	-	-	-	-	-	-	-	-	-	-	-	-	Bacteria; Bacteroidetes; Flavobacteriia; Flavobacteriales; Flavobacteriaceae; Altibacter	Altibacter lentus JL2010	Bacteroidetes
non-existing	non-existing	NZ_KN150849.1	719	2862118	2862837	2702	2863532	2866234	656	2866503	2867159	-	-	-	-	-	-	-	-	-	-	-	-	Bacteria; Proteobacteria; Betaproteobacteria; Burkholderiales; Burkholderiaceae; Burkholderia	Burkholderia gladioli ATCC 25417	Proteobacteria
existing	non-existing	NZ_KN150986.1	824	1758580	1759404	3164	1759478	1762642	776	1762845	1763621	-	-	-	1832	1777907	1779739	1526	1776369	1777895	5399	1770949	1776348	Bacteria; Proteobacteria; Betaproteobacteria; Burkholderiales; Burkholderiaceae; Burkholderia; Burkholderia cepacia complex	Burkholderia cepacia DWS 16B-4	Proteobacteria
existing	non-existing	NZ_KN323128.1	824	11080	11904	3164	7842	11006	776	6863	7639	-	-	-	1703	22639	24342	1538	20963	22501	5354	15594	20948	Bacteria; Proteobacteria; Betaproteobacteria; Burkholderiales; Burkholderiaceae; Burkholderia; pseudomallei group	Burkholderia pseudomallei MSHR3709	Proteobacteria
non-existing	non-existing	NZ_KN708001.1	857	135917	136774	3074	132736	135810	776	131714	132490	-	-	-	-	-	-	-	-	-	-	-	-	Bacteria; Proteobacteria; Gammaproteobacteria; Pseudomonadales; Moraxellaceae; Acinetobacter; Acinetobacter calcoaceticus/baumannii complex	Acinetobacter baumannii 2011BJAB3	Proteobacteria
non-existing	non-existing	NZ_KN708031.1	857	135945	136802	3074	132764	135838	776	131742	132518	-	-	-	-	-	-	-	-	-	-	-	-	Bacteria; Proteobacteria; Gammaproteobacteria; Pseudomonadales; Moraxellaceae; Acinetobacter; Acinetobacter calcoaceticus/baumannii complex	Acinetobacter baumannii 2004BJAB10	Proteobacteria
non-existing	non-existing	NZ_KN708045.1	857	83863	84720	3074	84827	87901	776	88147	88923	-	-	-	-	-	-	-	-	-	-	-	-	Bacteria; Proteobacteria; Gammaproteobacteria; Pseudomonadales; Moraxellaceae; Acinetobacter; Acinetobacter calcoaceticus/baumannii complex	Acinetobacter baumannii 2011BJAB4	Proteobacteria
non-existing	non-existing	NZ_KN708092.1	857	53517	54374	3074	50336	53410	776	49314	50090	-	-	-	-	-	-	-	-	-	-	-	-	Bacteria; Proteobacteria; Gammaproteobacteria; Pseudomonadales; Moraxellaceae; Acinetobacter; Acinetobacter calcoaceticus/baumannii complex	Acinetobacter baumannii 2004BJAB14	Proteobacteria
non-existing	non-existing	NZ_KN708108.1	857	135834	136691	3074	132653	135727	776	131631	132407	-	-	-	-	-	-	-	-	-	-	-	-	Bacteria; Proteobacteria; Gammaproteobacteria; Pseudomonadales; Moraxellaceae; Acinetobacter; Acinetobacter calcoaceticus/baumannii complex	Acinetobacter baumannii 2003BJAB12	Proteobacteria
non-existing	non-existing	NZ_KN708152.1	857	84044	84901	3074	85008	88082	776	88328	89104	-	-	-	-	-	-	-	-	-	-	-	-	Bacteria; Proteobacteria; Gammaproteobacteria; Pseudomonadales; Moraxellaceae; Acinetobacter; Acinetobacter calcoaceticus/baumannii complex	Acinetobacter baumannii 2011SHAB1	Proteobacteria
non-existing	non-existing	NZ_KN708202.1	857	83752	84609	3074	84716	87790	776	88036	88812	-	-	-	-	-	-	-	-	-	-	-	-	Bacteria; Proteobacteria; Gammaproteobacteria; Pseudomonadales; Moraxellaceae; Acinetobacter; Acinetobacter calcoaceticus/baumannii complex	Acinetobacter baumannii 2011SDAB2	Proteobacteria
non-existing	non-existing	NZ_KN708240.1	857	135929	136786	3074	132748	135822	776	131726	132502	-	-	-	-	-	-	-	-	-	-	-	-	Bacteria; Proteobacteria; Gammaproteobacteria; Pseudomonadales; Moraxellaceae; Acinetobacter; Acinetobacter calcoaceticus/baumannii complex	Acinetobacter baumannii 2011ZJAB1	Proteobacteria
non-existing	non-existing	NZ_KN708266.1	857	84033	84890	3074	84997	88071	776	88317	89093	-	-	-	-	-	-	-	-	-	-	-	-	Bacteria; Proteobacteria; Gammaproteobacteria; Pseudomonadales; Moraxellaceae; Acinetobacter; Acinetobacter calcoaceticus/baumannii complex	Acinetobacter baumannii 2011SDAB3	Proteobacteria
non-existing	non-existing	NZ_KN708351.1	857	83839	84696	3074	84803	87877	776	88123	88899	-	-	-	-	-	-	-	-	-	-	-	-	Bacteria; Proteobacteria; Gammaproteobacteria; Pseudomonadales; Moraxellaceae; Acinetobacter; Acinetobacter calcoaceticus/baumannii complex	Acinetobacter baumannii 2011BJAB5	Proteobacteria
non-existing	non-existing	NZ_KN708426.1	857	83780	84637	3074	84744	87818	776	88064	88840	-	-	-	-	-	-	-	-	-	-	-	-	Bacteria; Proteobacteria; Gammaproteobacteria; Pseudomonadales; Moraxellaceae; Acinetobacter; Acinetobacter calcoaceticus/baumannii complex	Acinetobacter baumannii 2011HNAB1	Proteobacteria
non-existing	non-existing	NZ_KN708630.1	857	58994	59851	3074	55813	58887	776	54791	55567	-	-	-	-	-	-	-	-	-	-	-	-	Bacteria; Proteobacteria; Gammaproteobacteria; Pseudomonadales; Moraxellaceae; Acinetobacter; Acinetobacter calcoaceticus/baumannii complex	Acinetobacter baumannii 2011BJAB1	Proteobacteria
non-existing	existing	NZ_KQ948230.1	896	10033	10929	3209	11214	14423	641	14798	15439	2249	15886	18135	-	-	-	-	-	-	-	-	-	Bacteria; Actinobacteria; Streptomycetales; Streptomycetaceae; Streptomyces	Streptomyces yokosukanensis DSM 40224	Actinobacteria
non-existing	existing	NZ_KQ976354.1	851	5815946	5816797	2651	5812693	5815344	551	5811768	5812319	2213	5805945	5808158	-	-	-	-	-	-	-	-	-	Bacteria; Cyanobacteria; Nostocales; Scytonemataceae; Scytonema	Scytonema hofmannii PCC 7110	Cyanobacteria
non-existing	non-existing	NZ_KV884605.1	857	136033	136890	3074	132852	135926	776	131830	132606	-	-	-	-	-	-	-	-	-	-	-	-	Bacteria; Proteobacteria; Gammaproteobacteria; Pseudomonadales; Moraxellaceae; Acinetobacter; Acinetobacter calcoaceticus/baumannii complex	Acinetobacter baumannii A13	Proteobacteria
non-existing	non-existing	NZ_KZ319303.1	800	30322	31122	2933	31280	34213	332	34458	34790	-	-	-	-	-	-	-	-	-	-	-	-	Bacteria; Bacteroidetes; Flavobacteriia; Flavobacteriales; Flavobacteriaceae; Leeuwenhoekiella	Leeuwenhoekiella nanhaiensis G18	Bacteroidetes
non-existing	non-existing	NZ_KZ836107.1	854	98232	99086	3371	99247	102618	779	102777	103556	-	-	-	-	-	-	-	-	-	-	-	-	Bacteria; Proteobacteria; Betaproteobacteria; Burkholderiales; Piscinibacter	Piscinibacter caeni MQ-18	Proteobacteria
non-existing	non-existing	NZ_LAHO01000003.1	908	170377	171285	2888	167448	170336	566	166295	166861	-	-	-	-	-	-	-	-	-	-	-	-	Bacteria; Proteobacteria; Gammaproteobacteria; Chromatiales; Chromatiaceae; Arsukibacterium	Arsukibacterium ikkense GCM72	Proteobacteria
non-existing	non-existing	NZ_LAHP01000019.1	923	32150	33073	3113	33099	36212	812	36541	37353	-	-	-	-	-	-	-	-	-	-	-	-	Bacteria; Proteobacteria; Gammaproteobacteria; Chromatiales; Chromatiaceae; Arsukibacterium	Arsukibacterium sp. MJ3 EFN4V4QM	Proteobacteria
non-existing	non-existing	NZ_LAIL01000036.1	857	135814	136671	3074	132633	135707	776	131611	132387	-	-	-	-	-	-	-	-	-	-	-	-	Bacteria; Proteobacteria; Gammaproteobacteria; Pseudomonadales; Moraxellaceae; Acinetobacter; Acinetobacter calcoaceticus/baumannii complex	Acinetobacter baumannii M1	Proteobacteria
non-existing	non-existing	NZ_LAIM01000013.1	857	12228	13085	3074	13192	16266	776	16512	17288	-	-	-	-	-	-	-	-	-	-	-	-	Bacteria; Proteobacteria; Gammaproteobacteria; Pseudomonadales; Moraxellaceae; Acinetobacter; Acinetobacter calcoaceticus/baumannii complex	Acinetobacter baumannii S10	Proteobacteria
non-existing	non-existing	NZ_LAIN01000014.1	857	12227	13084	3074	13191	16265	776	16511	17287	-	-	-	-	-	-	-	-	-	-	-	-	Bacteria; Proteobacteria; Gammaproteobacteria; Pseudomonadales; Moraxellaceae; Acinetobacter; Acinetobacter calcoaceticus/baumannii complex	Acinetobacter baumannii S19	Proteobacteria
non-existing	non-existing	NZ_LAIZ01000007.1	857	135816	136673	3074	132635	135709	776	131613	132389	-	-	-	-	-	-	-	-	-	-	-	-	Bacteria; Proteobacteria; Gammaproteobacteria; Pseudomonadales; Moraxellaceae; Acinetobacter; Acinetobacter calcoaceticus/baumannii complex	Acinetobacter baumannii S46	Proteobacteria
non-existing	non-existing	NZ_LAKO01000027.1	857	83604	84461	3074	84568	87642	776	87888	88664	-	-	-	-	-	-	-	-	-	-	-	-	Bacteria; Proteobacteria; Gammaproteobacteria; Pseudomonadales; Moraxellaceae; Acinetobacter; Acinetobacter calcoaceticus/baumannii complex	Acinetobacter baumannii J65	Proteobacteria
non-existing	non-existing	NZ_LAKQ01000013.1	857	12257	13114	3074	13221	16295	776	16541	17317	-	-	-	-	-	-	-	-	-	-	-	-	Bacteria; Proteobacteria; Gammaproteobacteria; Pseudomonadales; Moraxellaceae; Acinetobacter; Acinetobacter calcoaceticus/baumannii complex	Acinetobacter baumannii J133	Proteobacteria
non-existing	non-existing	NZ_LAKR01000029.1	857	12257	13114	3074	13221	16295	776	16541	17317	-	-	-	-	-	-	-	-	-	-	-	-	Bacteria; Proteobacteria; Gammaproteobacteria; Pseudomonadales; Moraxellaceae; Acinetobacter; Acinetobacter calcoaceticus/baumannii complex	Acinetobacter baumannii J2770	Proteobacteria
non-existing	non-existing	NZ_LAPU01000009.1	857	83851	84708	3074	84815	87889	776	88135	88911	-	-	-	-	-	-	-	-	-	-	-	-	Bacteria; Proteobacteria; Gammaproteobacteria; Pseudomonadales; Moraxellaceae; Acinetobacter; Acinetobacter calcoaceticus/baumannii complex	Acinetobacter baumannii AB210M AEOXM009	Proteobacteria
non-existing	existing	NZ_LATM01000019.1	800	60575	61375	2177	57946	60123	1028	56188	57216	2015	53775	55790	-	-	-	-	-	-	-	-	-	Bacteria; Bacteroidetes; Cytophagia; Cytophagales; Hymenobacteraceae; Hymenobacter	Hymenobacter terrenus MIMtkLc17	Bacteroidetes
non-existing	non-existing	NZ_LAVL01000070.1	902	29661	30563	3107	26155	29262	641	25118	25759	-	-	-	-	-	-	-	-	-	-	-	-	Bacteria; Actinobacteria; Streptosporangiales; Streptosporangiaceae; Nonomuraea	Nonomuraea sp. SBT364	Actinobacteria
non-existing	non-existing	NZ_LBHB01000002.1	899	178011	178910	3065	178973	182038	761	182377	183138	-	-	-	-	-	-	-	-	-	-	-	-	Bacteria; Proteobacteria; Alphaproteobacteria; Sphingomonadales; Erythrobacteraceae; Erythrobacter	Erythrobacter luteus KA37	Proteobacteria
non-existing	non-existing	NZ_LBIO01000051.1	833	49578	50411	2966	46454	49420	1043	45178	46221	-	-	-	-	-	-	-	-	-	-	-	-	Bacteria; Bacteroidetes; Flavobacteriia; Flavobacteriales; Flavobacteriaceae; Mangrovimonas	Mangrovimonas sp. TPBH4	Bacteroidetes
non-existing	non-existing	NZ_LBIP01000013.1	833	1479077	1479910	3107	1480068	1483175	1055	1483252	1484307	-	-	-	-	-	-	-	-	-	-	-	-	Bacteria; Bacteroidetes; Flavobacteriia; Flavobacteriales; Flavobacteriaceae; Mangrovimonas	Mangrovimonas sp. ST2L12	Bacteroidetes
non-existing	non-existing	NZ_LBLY01000001.1	890	139479	140369	3074	136366	139440	767	135251	136018	-	-	-	-	-	-	-	-	-	-	-	-	Bacteria; Proteobacteria; Alphaproteobacteria; Sphingomonadales; Sphingomonadaceae; Citromicrobium	Citromicrobium sp. RCC1885	Proteobacteria
non-existing	non-existing	NZ_LBLZ01000002.1	890	139490	140380	3074	136377	139451	767	135262	136029	-	-	-	-	-	-	-	-	-	-	-	-	Bacteria; Proteobacteria; Alphaproteobacteria; Sphingomonadales; Sphingomonadaceae; Citromicrobium	Citromicrobium sp. RCC1878	Proteobacteria
non-existing	existing	NZ_LBNJ01000090.1	896	18738	19634	2798	15661	18459	659	14234	14893	2177	11327	13504	-	-	-	-	-	-	-	-	-	Bacteria; Actinobacteria; Streptomycetales; Streptomycetaceae; Streptomyces	Streptomyces scabiei NRRL B-16523	Actinobacteria
non-existing	non-existing	NZ_LCTE01000006.1	857	113955	114812	3074	110774	113848	776	109752	110528	-	-	-	-	-	-	-	-	-	-	-	-	Bacteria; Proteobacteria; Gammaproteobacteria; Pseudomonadales; Moraxellaceae; Acinetobacter; Acinetobacter calcoaceticus/baumannii complex	Acinetobacter baumannii 461	Proteobacteria
non-existing	existing	NZ_LCVH01000147.1	842	2566	3408	3059	3483	6542	770	6851	7621	2306	7709	10015	-	-	-	-	-	-	-	-	-	Bacteria; Proteobacteria; Gammaproteobacteria; Enterobacterales; Enterobacteriaceae; Escherichia	Escherichia coli 3234/A	Proteobacteria
existing	non-existing	NZ_LCVJ01000057.1	851	88044	88895	3038	88961	91999	770	92308	93078	-	-	-	1814	100201	102015	1529	98672	100201	5405	93267	98672	Bacteria; Proteobacteria; Gammaproteobacteria; Enterobacterales; Enterobacteriaceae; Escherichia	Escherichia coli RiKo 2331/09	Proteobacteria
non-existing	non-existing	NZ_LDDY01000011.1	857	85077	85934	3074	86041	89115	776	89361	90137	-	-	-	-	-	-	-	-	-	-	-	-	Bacteria; Proteobacteria; Gammaproteobacteria; Pseudomonadales; Moraxellaceae; Acinetobacter; Acinetobacter calcoaceticus/baumannii complex	Acinetobacter baumannii M3AC14-8	Proteobacteria
non-existing	non-existing	NZ_LECL01000107.1	848	41070	41918	3041	37979	41020	773	36883	37656	-	-	-	-	-	-	-	-	-	-	-	-	Bacteria; Proteobacteria; Gammaproteobacteria; Enterobacterales; Enterobacteriaceae; Escherichia	Escherichia coli PARC450 411	Proteobacteria
non-existing	non-existing	NZ_LFHC01000006.1	857	135810	136667	3074	132629	135703	776	131607	132383	-	-	-	-	-	-	-	-	-	-	-	-	Bacteria; Proteobacteria; Gammaproteobacteria; Pseudomonadales; Moraxellaceae; Acinetobacter; Acinetobacter calcoaceticus/baumannii complex	Acinetobacter baumannii ISAB51	Proteobacteria
non-existing	non-existing	NZ_LFHD01000003.1	857	83718	84575	3074	84682	87756	776	88002	88778	-	-	-	-	-	-	-	-	-	-	-	-	Bacteria; Proteobacteria; Gammaproteobacteria; Pseudomonadales; Moraxellaceae; Acinetobacter; Acinetobacter calcoaceticus/baumannii complex	Acinetobacter baumannii KMDRAB15	Proteobacteria
non-existing	non-existing	NZ_LFHG01000013.1	857	83796	84653	3074	84760	87834	776	88080	88856	-	-	-	-	-	-	-	-	-	-	-	-	Bacteria; Proteobacteria; Gammaproteobacteria; Pseudomonadales; Moraxellaceae; Acinetobacter; Acinetobacter calcoaceticus/baumannii complex	Acinetobacter baumannii KSPU8	Proteobacteria
non-existing	non-existing	NZ_LFHH01000006.1	857	126585	127442	3074	123404	126478	776	122382	123158	-	-	-	-	-	-	-	-	-	-	-	-	Bacteria; Proteobacteria; Gammaproteobacteria; Pseudomonadales; Moraxellaceae; Acinetobacter; Acinetobacter calcoaceticus/baumannii complex	Acinetobacter baumannii MDRAB16	Proteobacteria
non-existing	non-existing	NZ_LFHI01000041.1	857	136943	137800	3074	133762	136836	776	132740	133516	-	-	-	-	-	-	-	-	-	-	-	-	Bacteria; Proteobacteria; Gammaproteobacteria; Pseudomonadales; Moraxellaceae; Acinetobacter; Acinetobacter calcoaceticus/baumannii complex	Acinetobacter baumannii MDRAB19	Proteobacteria
non-existing	non-existing	NZ_LFHK01000004.1	857	135810	136667	3074	132629	135703	776	131607	132383	-	-	-	-	-	-	-	-	-	-	-	-	Bacteria; Proteobacteria; Gammaproteobacteria; Pseudomonadales; Moraxellaceae; Acinetobacter; Acinetobacter calcoaceticus/baumannii complex	Acinetobacter baumannii MDRAB55	Proteobacteria
non-existing	non-existing	NZ_LFHM01000020.1	857	13963	14820	3074	14927	18001	776	18247	19023	-	-	-	-	-	-	-	-	-	-	-	-	Bacteria; Proteobacteria; Gammaproteobacteria; Pseudomonadales; Moraxellaceae; Acinetobacter; Acinetobacter calcoaceticus/baumannii complex	Acinetobacter baumannii MDRAB7	Proteobacteria
non-existing	non-existing	NZ_LFHN01000018.1	857	135809	136666	3074	132628	135702	776	131606	132382	-	-	-	-	-	-	-	-	-	-	-	-	Bacteria; Proteobacteria; Gammaproteobacteria; Pseudomonadales; Moraxellaceae; Acinetobacter; Acinetobacter calcoaceticus/baumannii complex	Acinetobacter baumannii SPU6	Proteobacteria
non-existing	non-existing	NZ_LFHO01000041.1	857	81316	82173	3074	78135	81209	776	77113	77889	-	-	-	-	-	-	-	-	-	-	-	-	Bacteria; Proteobacteria; Gammaproteobacteria; Pseudomonadales; Moraxellaceae; Acinetobacter; Acinetobacter calcoaceticus/baumannii complex	Acinetobacter baumannii SPU7	Proteobacteria
existing	non-existing	NZ_LFME01000016.1	824	20178	21002	3170	16943	20113	776	15964	16740	-	-	-	1838	3128	4966	1496	5008	6504	5351	6522	11873	Bacteria; Proteobacteria; Gammaproteobacteria; Xanthomonadales; Xanthomonadaceae; Xanthomonas	Xanthomonas sp. NCPPB 1128	Proteobacteria
non-existing	non-existing	NZ_LFNF01000003.1	866	1009645	1010511	2783	1010630	1013413	1034	1013776	1014810	-	-	-	-	-	-	-	-	-	-	-	-	Bacteria; Bacteroidetes; Flavobacteriia; Flavobacteriales; Flavobacteriaceae; Chryseobacterium	Chryseobacterium sp. BLS98	Bacteroidetes
non-existing	existing	NZ_LFWH01000084.1	941	61176	62117	3344	57814	61158	821	56893	57714	1784	62391	64175	-	-	-	-	-	-	-	-	-	Bacteria; Proteobacteria; Gammaproteobacteria; Vibrionales; Vibrionaceae; Vibrio	Vibrio alginolyticus RM-10-2	Proteobacteria
non-existing	non-existing	NZ_LGDF01000124.1	830	30458	31288	2357	27633	29990	725	25762	26487	-	-	-	-	-	-	-	-	-	-	-	-	Bacteria; Actinobacteria; Streptomycetales; Streptomycetaceae; Streptomyces	Streptomyces sp. MMG1522	Actinobacteria
non-existing	non-existing	NZ_LGHQ01000029.1	857	58960	59817	3074	55779	58853	776	54757	55533	-	-	-	-	-	-	-	-	-	-	-	-	Bacteria; Proteobacteria; Gammaproteobacteria; Pseudomonadales; Moraxellaceae; Acinetobacter; Acinetobacter calcoaceticus/baumannii complex	Acinetobacter baumannii TCM331	Proteobacteria
non-existing	non-existing	NZ_LGLJ01000028.1	824	15610	16434	3161	12336	15497	758	11417	12175	-	-	-	-	-	-	-	-	-	-	-	-	Bacteria; Proteobacteria; Gammaproteobacteria; Pseudomonadales; Pseudomonadaceae; Pseudomonas; Pseudomonas amygdali	Pseudomonas amygdali pv. lachrymans 3988	Proteobacteria
non-existing	non-existing	NZ_LGUW01000068.1	896	6204	7100	3263	7382	10645	641	10969	11610	-	-	-	-	-	-	-	-	-	-	-	-	Bacteria; Actinobacteria; Streptomycetales; Streptomycetaceae; Streptomyces	Streptomyces griseoflavus NRRL B-1830	Actinobacteria
non-existing	non-existing	NZ_LGYT01000001.1	941	41314	42255	3344	42273	45617	821	45717	46538	-	-	-	-	-	-	-	-	-	-	-	-	Bacteria; Proteobacteria; Gammaproteobacteria; Vibrionales; Vibrionaceae; Vibrio	Vibrio harveyi VH5	Proteobacteria
non-existing	non-existing	NZ_LGYW01000047.1	857	41695	42552	3074	38514	41588	776	37492	38268	-	-	-	-	-	-	-	-	-	-	-	-	Bacteria; Proteobacteria; Gammaproteobacteria; Pseudomonadales; Moraxellaceae; Acinetobacter; Acinetobacter calcoaceticus/baumannii complex	Acinetobacter baumannii 10441_14	Proteobacteria
non-existing	existing	NZ_LHGD01000014.1	833	184717	185550	3059	185625	188684	770	188993	189763	2306	189852	192158	-	-	-	-	-	-	-	-	-	Bacteria; Proteobacteria; Gammaproteobacteria; Enterobacterales; Enterobacteriaceae; Salmonella	Salmonella enterica subsp. enterica serovar Livingstone CVM N45399	Proteobacteria
non-existing	non-existing	NZ_LHVL01000006.1	809	353723	354532	3152	354711	357863	725	358129	358854	-	-	-	-	-	-	-	-	-	-	-	-	Bacteria; Proteobacteria; Gammaproteobacteria; Pseudomonadales; Pseudomonadaceae; Pseudomonas	Pseudomonas sp. Pf153	Proteobacteria
non-existing	existing	NZ_LIEB01000078.1	872	15289	16161	3164	16232	19396	776	19596	20372	2294	20640	22934	-	-	-	-	-	-	-	-	-	Bacteria; Nitrospirae; Nitrospirales; Nitrospiraceae; Leptospirillum	Leptospirillum sp. YQP-1	Nitrospirae
non-existing	non-existing	NZ_LIGP01000006.1	812	168247	169059	3026	169151	172177	767	172504	173271	-	-	-	-	-	-	-	-	-	-	-	-	Bacteria; Proteobacteria; Alphaproteobacteria; Rhodobacterales; Rhodobacteraceae; Loktanella	Loktanella sp. 1ANDIMAR09	Proteobacteria
non-existing	existing	NZ_LIQA01000017.1	842	9294	10136	3059	10211	13270	770	13579	14349	2306	14437	16743	-	-	-	-	-	-	-	-	-	Bacteria; Proteobacteria; Gammaproteobacteria; Enterobacterales; Enterobacteriaceae; Escherichia	Escherichia coli 12	Proteobacteria
non-existing	non-existing	NZ_LIQB01000002.1	896	421881	422777	3032	423091	426123	767	426352	427119	-	-	-	-	-	-	-	-	-	-	-	-	Bacteria; Proteobacteria; Gammaproteobacteria; Pseudomonadales; Moraxellaceae; Psychrobacter	Psychrobacter glacincola BNF20	Proteobacteria
existing	non-existing	NZ_LIRE01000019.1	872	6832	7704	3221	7714	10935	722	12329	13051	-	-	-	1805	13775	15580	1535	15583	17118	5336	17136	22472	Bacteria; Cyanobacteria; Synechococcales; Pseudanabaenaceae; Pseudanabaena	Pseudanabaena sp. Roaring Creek	Cyanobacteria
non-existing	non-existing	NZ_LIVY01000006.1	884	175730	176614	3101	177016	180117	659	180474	181133	-	-	-	-	-	-	-	-	-	-	-	-	Bacteria; Actinobacteria; Streptomycetales; Streptomycetaceae; Streptomyces	Streptomyces sp. CB02460	Actinobacteria
non-existing	non-existing	NZ_LIWE01000111.1	857	47657	48514	3074	44476	47550	776	43454	44230	-	-	-	-	-	-	-	-	-	-	-	-	Bacteria; Proteobacteria; Gammaproteobacteria; Pseudomonadales; Moraxellaceae; Acinetobacter; Acinetobacter calcoaceticus/baumannii complex	Acinetobacter baumannii AbMDR-GLH1	Proteobacteria
non-existing	non-existing	NZ_LIXM01000005.1	899	174431	175330	3023	175440	178463	884	178711	179595	-	-	-	-	-	-	-	-	-	-	-	-	Bacteria; Proteobacteria; Gammaproteobacteria; Vibrionales; Vibrionaceae; Vibrio	Vibrio sp. PID17_43	Proteobacteria
non-existing	non-existing	NZ_LIZZ01000014.1	857	53046	53903	3074	49865	52939	776	48843	49619	-	-	-	-	-	-	-	-	-	-	-	-	Bacteria; Proteobacteria; Gammaproteobacteria; Pseudomonadales; Moraxellaceae; Acinetobacter; Acinetobacter calcoaceticus/baumannii complex	Acinetobacter baumannii AbMDR-GLH2	Proteobacteria
non-existing	non-existing	NZ_LJAA01000148.1	857	14031	14888	3074	14995	18069	776	18315	19091	-	-	-	-	-	-	-	-	-	-	-	-	Bacteria; Proteobacteria; Gammaproteobacteria; Pseudomonadales; Moraxellaceae; Acinetobacter; Acinetobacter calcoaceticus/baumannii complex	Acinetobacter baumannii AbMDR-GLH3	Proteobacteria
non-existing	non-existing	NZ_LJAB01000156.1	857	101477	102334	3074	98296	101370	776	97274	98050	-	-	-	-	-	-	-	-	-	-	-	-	Bacteria; Proteobacteria; Gammaproteobacteria; Pseudomonadales; Moraxellaceae; Acinetobacter; Acinetobacter calcoaceticus/baumannii complex	Acinetobacter baumannii AbMDR-GLH4	Proteobacteria
non-existing	non-existing	NZ_LJAC01000203.1	857	6715	7572	3074	7679	10753	776	10999	11775	-	-	-	-	-	-	-	-	-	-	-	-	Bacteria; Proteobacteria; Gammaproteobacteria; Pseudomonadales; Moraxellaceae; Acinetobacter; Acinetobacter calcoaceticus/baumannii complex	Acinetobacter baumannii AbMDR-GLH5	Proteobacteria
non-existing	non-existing	NZ_LJAD01000054.1	857	13950	14807	3074	14914	17988	776	18234	19010	-	-	-	-	-	-	-	-	-	-	-	-	Bacteria; Proteobacteria; Gammaproteobacteria; Pseudomonadales; Moraxellaceae; Acinetobacter; Acinetobacter calcoaceticus/baumannii complex	Acinetobacter baumannii AbMDR-GLH6	Proteobacteria
non-existing	existing	NZ_LJBT01000025.1	872	15315	16187	3164	16258	19422	776	19622	20398	2294	20666	22960	-	-	-	-	-	-	-	-	-	Bacteria; Proteobacteria; Acidithiobacillia; Acidithiobacillales; Acidithiobacillaceae; Acidithiobacillus	Acidithiobacillus ferrooxidans YQH-1	Proteobacteria
non-existing	existing	NZ_LJCX01000030.1	902	725434	726336	3191	721832	725023	641	720900	721541	2294	717876	720170	-	-	-	-	-	-	-	-	-	Bacteria; Actinobacteria	Actinobacteria bacterium OV320	Actinobacteria
non-existing	non-existing	NZ_LJHA01000003.1	857	12225	13082	3074	13189	16263	776	16509	17285	-	-	-	-	-	-	-	-	-	-	-	-	Bacteria; Proteobacteria; Gammaproteobacteria; Pseudomonadales; Moraxellaceae; Acinetobacter; Acinetobacter calcoaceticus/baumannii complex	Acinetobacter baumannii ST-2_clon_2000	Proteobacteria
non-existing	non-existing	NZ_LJHB01000010.1	857	21766	22623	3074	22730	25804	776	26050	26826	-	-	-	-	-	-	-	-	-	-	-	-	Bacteria; Proteobacteria; Gammaproteobacteria; Pseudomonadales; Moraxellaceae; Acinetobacter; Acinetobacter calcoaceticus/baumannii complex	Acinetobacter baumannii ST-2_clon_2010	Proteobacteria
non-existing	non-existing	NZ_LJHT01000002.1	851	42496	43347	3257	39165	42422	776	38282	39058	-	-	-	-	-	-	-	-	-	-	-	-	Bacteria; Proteobacteria; Betaproteobacteria	Beta proteobacterium AAP51	Proteobacteria
non-existing	non-existing	NZ_LJIE01000003.1	800	30746	31546	2930	27658	30588	959	26459	27418	-	-	-	-	-	-	-	-	-	-	-	-	Bacteria	Bacterium 336/3	-
non-existing	existing	NZ_LJIW01000002.1	893	3491083	3491976	3311	3487490	3490801	641	3486558	3487199	2294	3483541	3485835	-	-	-	-	-	-	-	-	-	Bacteria; Actinobacteria; Streptomycetales; Streptomycetaceae; Streptomyces	Streptomyces malaysiensis F913 SMF9132	Actinobacteria
existing	non-existing	NZ_LJPO01000142.1	839	6080	6919	3164	6990	10154	776	10354	11130	-	-	-	1838	20378	22216	1526	18846	20372	5321	13435	18756	Bacteria; Proteobacteria; Gammaproteobacteria; Pseudomonadales; Pseudomonadaceae; Pseudomonas; Pseudomonas syringae	Pseudomonas syringae pv. atrofaciens ICMP4394	Proteobacteria
non-existing	non-existing	NZ_LJPT01000155.1	827	25100	25927	3104	26148	29252	622	29521	30143	-	-	-	-	-	-	-	-	-	-	-	-	Bacteria; Proteobacteria; Gammaproteobacteria; Pseudomonadales; Pseudomonadaceae; Pseudomonas	Pseudomonas syringae pv. antirrhini ICMP4303	Proteobacteria
non-existing	non-existing	NZ_LJQH01000224.1	827	26384	27211	3104	27432	30536	725	30805	31530	-	-	-	-	-	-	-	-	-	-	-	-	Bacteria; Proteobacteria; Gammaproteobacteria; Pseudomonadales; Pseudomonadaceae; Pseudomonas	Pseudomonas syringae pv. delphinii ICMP529	Proteobacteria
non-existing	non-existing	NZ_LJRO01000192.1	869	79011	79880	3104	75728	78832	725	74734	75459	-	-	-	-	-	-	-	-	-	-	-	-	Bacteria; Proteobacteria; Gammaproteobacteria; Pseudomonadales; Pseudomonadaceae; Pseudomonas	Pseudomonas tremae ICMP9151	Proteobacteria
non-existing	existing	NZ_LK391967.1	968	1955426	1956394	3353	1956407	1959760	821	1959856	1960677	1844	1953348	1955192	-	-	-	-	-	-	-	-	-	Bacteria; Proteobacteria; Gammaproteobacteria; Vibrionales; Vibrionaceae; Vibrio	Vibrio nigripulchritudo Wn13	Proteobacteria
existing	non-existing	NZ_LK933551.1	842	78885	79727	3071	79803	82874	869	83125	83994	-	-	-	1706	84804	86510	1451	86653	88104	5276	91077	96353	Bacteria; Proteobacteria; Gammaproteobacteria; Vibrionales; Vibrionaceae; Vibrio	Vibrio sp. J2-4	Proteobacteria
non-existing	non-existing	NZ_LKAG01000055.1	857	188138	188995	3074	184957	188031	776	183935	184711	-	-	-	-	-	-	-	-	-	-	-	-	Bacteria; Proteobacteria; Gammaproteobacteria; Pseudomonadales; Moraxellaceae; Acinetobacter; Acinetobacter calcoaceticus/baumannii complex	Acinetobacter baumannii Ab Crete 16934_5_57.7	Proteobacteria
non-existing	non-existing	NZ_LKAH01000061.1	857	135906	136763	3074	132725	135799	776	131703	132479	-	-	-	-	-	-	-	-	-	-	-	-	Bacteria; Proteobacteria; Gammaproteobacteria; Pseudomonadales; Moraxellaceae; Acinetobacter; Acinetobacter calcoaceticus/baumannii complex	Acinetobacter baumannii A186	Proteobacteria
non-existing	non-existing	NZ_LKBU01000056.1	833	181113	181946	3008	178010	181018	758	176923	177681	-	-	-	-	-	-	-	-	-	-	-	-	Bacteria; Proteobacteria; Gammaproteobacteria; Pseudomonadales; Pseudomonadaceae; Pseudomonas	Pseudomonas sp. ICMP 564	Proteobacteria
non-existing	non-existing	NZ_LKGU01000004.1	809	55523	56332	3104	52180	55284	725	51186	51911	-	-	-	-	-	-	-	-	-	-	-	-	Bacteria; Proteobacteria; Gammaproteobacteria; Pseudomonadales; Pseudomonadaceae; Pseudomonas; Pseudomonas syringae	Pseudomonas syringae ICMP 11292	Proteobacteria
non-existing	non-existing	NZ_LKKQ01000012.1	824	537952	538776	3158	538865	542023	776	542225	543001	-	-	-	-	-	-	-	-	-	-	-	-	Bacteria; Proteobacteria; Gammaproteobacteria; Enterobacterales; Pectobacteriaceae; Pectobacterium	Pectobacterium carotovorum subsp. brasiliense PcbHPI01	Proteobacteria
non-existing	non-existing	NZ_LLCP01000016.1	857	14766	15623	3074	15730	18804	776	19050	19826	-	-	-	-	-	-	-	-	-	-	-	-	Bacteria; Proteobacteria; Gammaproteobacteria; Pseudomonadales; Moraxellaceae; Acinetobacter; Acinetobacter calcoaceticus/baumannii complex	Acinetobacter baumannii ABBL009	Proteobacteria
non-existing	non-existing	NZ_LLDZ01000107.1	857	101651	102508	3074	98470	101544	776	97448	98224	-	-	-	-	-	-	-	-	-	-	-	-	Bacteria; Proteobacteria; Gammaproteobacteria; Pseudomonadales; Moraxellaceae; Acinetobacter; Acinetobacter calcoaceticus/baumannii complex	Acinetobacter baumannii ABBL045	Proteobacteria
non-existing	non-existing	NZ_LLFF01000176.1	857	6802	7659	3074	7766	10840	776	11086	11862	-	-	-	-	-	-	-	-	-	-	-	-	Bacteria; Proteobacteria; Gammaproteobacteria; Pseudomonadales; Moraxellaceae; Acinetobacter; Acinetobacter calcoaceticus/baumannii complex	Acinetobacter baumannii ABBL060	Proteobacteria
non-existing	non-existing	NZ_LLGW01000180.1	857	53037	53894	3074	49856	52930	776	48834	49610	-	-	-	-	-	-	-	-	-	-	-	-	Bacteria; Proteobacteria; Gammaproteobacteria; Pseudomonadales; Moraxellaceae; Acinetobacter; Acinetobacter calcoaceticus/baumannii complex	Acinetobacter baumannii ABBL095	Proteobacteria
existing	existing	NZ_LLMH01000043.1	833	17960	18793	3161	14725	17886	776	13749	14525	2291	10359	12650	1838	1514	3352	1526	3358	4884	5399	4905	10304	Bacteria; Proteobacteria; Gammaproteobacteria; Pseudomonadales; Pseudomonadaceae; Pseudomonas	Pseudomonas aeruginosa WH-SGI-V-07178	Proteobacteria
non-existing	non-existing	NZ_LLMI01000014.1	827	25839	26666	3167	22601	25768	776	21622	22398	-	-	-	-	-	-	-	-	-	-	-	-	Bacteria; Proteobacteria; Gammaproteobacteria; Pseudomonadales; Pseudomonadaceae; Pseudomonas	Pseudomonas aeruginosa WH-SGI-V-07179	Proteobacteria
existing	non-existing	NZ_LLMX01000011.1	839	54286	55125	3161	55199	58360	776	58560	59336	-	-	-	1838	68395	70233	1526	66863	68389	5428	61414	66842	Bacteria; Proteobacteria; Gammaproteobacteria; Pseudomonadales; Pseudomonadaceae; Pseudomonas	Pseudomonas aeruginosa WH-SGI-V-07226	Proteobacteria
non-existing	non-existing	NZ_LLNW01000001.1	830	313533	314363	3149	310205	313354	638	309298	309936	-	-	-	-	-	-	-	-	-	-	-	-	Bacteria; Proteobacteria; Gammaproteobacteria; Pseudomonadales; Pseudomonadaceae; Pseudomonas	Pseudomonas aeruginosa WH-SGI-V-07372	Proteobacteria
existing	existing	NZ_LLRL01000094.1	833	17960	18793	3161	14725	17886	776	13749	14525	2291	10359	12650	1838	1514	3352	1526	3358	4884	5399	4905	10304	Bacteria; Proteobacteria; Gammaproteobacteria; Pseudomonadales; Pseudomonadaceae; Pseudomonas	Pseudomonas aeruginosa WH-SGI-V-07640	Proteobacteria
non-existing	non-existing	NZ_LLUD01000012.1	830	418472	419302	3149	415144	418293	725	414150	414875	-	-	-	-	-	-	-	-	-	-	-	-	Bacteria; Proteobacteria; Gammaproteobacteria; Pseudomonadales; Pseudomonadaceae; Pseudomonas	Pseudomonas aeruginosa WH-SGI-V-07277	Proteobacteria
non-existing	existing	NZ_LMDD01000013.1	857	38430	39287	2966	39353	42319	773	42688	43461	2015	43778	45793	-	-	-	-	-	-	-	-	-	Bacteria; Proteobacteria; Alphaproteobacteria; Caulobacterales; Caulobacteraceae; Caulobacter	Caulobacter sp. Root342	Proteobacteria
existing	non-existing	NZ_LMDZ01000005.1	863	632236	633099	2744	633137	635881	770	636490	637260	-	-	-	1796	644219	646015	1490	642687	644177	5297	637300	642597	Bacteria; Proteobacteria; Alphaproteobacteria; Caulobacterales; Caulobacteraceae; Phenylobacterium	Phenylobacterium sp. Root1277	Proteobacteria
non-existing	non-existing	NZ_LMED01000026.1	845	206715	207560	3047	207730	210777	776	210989	211765	-	-	-	-	-	-	-	-	-	-	-	-	Bacteria; Proteobacteria; Gammaproteobacteria; Pseudomonadales; Moraxellaceae; Acinetobacter	Acinetobacter sp. Root1280	Proteobacteria
existing	non-existing	NZ_LMEE01000003.1	863	128561	129424	2744	125779	128523	770	124400	125170	-	-	-	1796	115645	117441	1490	117483	118973	5297	119063	124360	Bacteria; Proteobacteria; Alphaproteobacteria; Caulobacterales; Caulobacteraceae; Phenylobacterium	Phenylobacterium sp. Root1290	Proteobacteria
non-existing	non-existing	NZ_LMGB01000037.1	845	323574	324419	3209	324472	327681	758	327830	328588	-	-	-	-	-	-	-	-	-	-	-	-	Bacteria; Proteobacteria; Betaproteobacteria; Burkholderiales; Oxalobacteraceae; Massilia	Massilia sp. Root1485	Proteobacteria
non-existing	non-existing	NZ_LMGE01000013.1	857	54226	55083	3167	50988	54155	770	50033	50803	-	-	-	-	-	-	-	-	-	-	-	-	Bacteria; Proteobacteria; Gammaproteobacteria; Xanthomonadales; Xanthomonadaceae; Lysobacter	Lysobacter sp. Root559	Proteobacteria
non-existing	non-existing	NZ_LMHB01000006.1	791	107421	108212	3386	108352	111738	719	111927	112646	-	-	-	-	-	-	-	-	-	-	-	-	Bacteria; Proteobacteria; Alphaproteobacteria; Rhizobiales; Rhizobiaceae; Rhizobium/Agrobacterium group; Rhizobium	Rhizobium sp. Root651	Proteobacteria
existing	non-existing	NZ_LMIM01000006.1	863	631026	631889	2708	631900	634608	770	635217	635987	-	-	-	1796	642946	644742	1490	641414	642904	5297	636027	641324	Bacteria; Proteobacteria; Alphaproteobacteria; Caulobacterales; Caulobacteraceae; Phenylobacterium	Phenylobacterium sp. Root77	Proteobacteria
non-existing	non-existing	NZ_LMLP01000020.1	773	111472	112245	2672	112809	115481	608	115808	116416	-	-	-	-	-	-	-	-	-	-	-	-	Bacteria; Proteobacteria; Alphaproteobacteria; Sphingomonadales; Sphingomonadaceae; Sphingomonas	Sphingomonas sp. Leaf67	Proteobacteria
non-existing	non-existing	NZ_LMMA01000023.1	818	221067	221885	3119	222025	225144	1055	225228	226283	-	-	-	-	-	-	-	-	-	-	-	-	Bacteria; Bacteroidetes; Flavobacteriia; Flavobacteriales; Flavobacteriaceae; Flavobacterium	Flavobacterium sp. Leaf82	Bacteroidetes
non-existing	non-existing	NZ_LMME01000004.1	794	153006	153800	2684	154403	157087	608	157363	157971	-	-	-	-	-	-	-	-	-	-	-	-	Bacteria; Proteobacteria; Alphaproteobacteria; Rhizobiales; Methylobacteriaceae; Methylobacterium	Methylobacterium sp. Leaf85	Proteobacteria
existing	non-existing	NZ_LMMK01000022.1	764	132644	133408	3107	133510	136617	710	136937	137647	-	-	-	1805	142735	144540	1487	144569	146056	5183	146074	151257	Bacteria; Proteobacteria; Alphaproteobacteria; Rhizobiales; Methylobacteriaceae; Methylobacterium	Methylobacterium sp. Leaf88	Proteobacteria
non-existing	non-existing	NZ_LMNC01000001.1	875	459324	460199	3041	460298	463339	764	463666	464430	-	-	-	-	-	-	-	-	-	-	-	-	Bacteria; Proteobacteria; Alphaproteobacteria; Caulobacterales; Caulobacteraceae; Brevundimonas	Brevundimonas sp. Leaf280	Proteobacteria
existing	non-existing	NZ_LMNE01000067.1	851	157664	158515	2921	154590	157511	674	153673	154347	-	-	-	1829	151796	153625	1514	150207	151721	5312	144845	150157	Bacteria; Proteobacteria; Alphaproteobacteria; Rhizobiales; Methylobacteriaceae; Methylobacterium	Methylobacterium sp. Leaf111	Proteobacteria
non-existing	existing	NZ_LMOI01000019.1	887	258723	259610	3107	255481	258588	722	254316	255038	2114	252128	254242	-	-	-	-	-	-	-	-	-	Bacteria; Actinobacteria; Micrococcales; Micrococcaceae; Arthrobacter	Arthrobacter sp. Leaf137	Actinobacteria
non-existing	non-existing	NZ_LMQH01000011.1	878	594671	595549	2870	595656	598526	1034	598823	599857	-	-	-	-	-	-	-	-	-	-	-	-	Bacteria; Bacteroidetes; Flavobacteriia; Flavobacteriales; Flavobacteriaceae; Chryseobacterium	Chryseobacterium sp. Leaf394	Bacteroidetes
non-existing	existing	NZ_LMQU01000006.1	866	11374	12240	3056	8237	11293	764	7116	7880	1955	4775	6730	-	-	-	-	-	-	-	-	-	Bacteria; Proteobacteria; Alphaproteobacteria; Rhizobiales; Hyphomicrobiaceae; Devosia	Devosia sp. Leaf420	Proteobacteria
non-existing	non-existing	NZ_LN929769.1	818	38291	39109	2831	39454	42285	725	43110	43835	-	-	-	-	-	-	-	-	-	-	-	-	Bacteria; Actinobacteria; Streptomycetales; Streptomycetaceae; Streptomyces	Streptomyces specialis type GW41-1564	Actinobacteria
non-existing	existing	NZ_LNAF01000129.1	857	3434	4291	3152	4501	7653	677	8027	8704	1850	122	1972	-	-	-	-	-	-	-	-	-	Bacteria; Actinobacteria; Corynebacteriales; Mycobacteriaceae; Mycobacterium; Mycobacterium avium complex (MAC)	Mycobacterium avium subsp. hominissuis MAH-E-82-7	Actinobacteria
non-existing	non-existing	NZ_LNBD01000020.1	857	101407	102264	3074	98226	101300	776	97204	97980	-	-	-	-	-	-	-	-	-	-	-	-	Bacteria; Proteobacteria; Gammaproteobacteria; Pseudomonadales; Moraxellaceae; Acinetobacter; Acinetobacter calcoaceticus/baumannii complex	Acinetobacter baumannii MRSN16874	Proteobacteria
non-existing	existing	NZ_LNBY01000019.1	890	29465	30355	3071	30394	33465	767	33813	34580	2276	34791	37067	-	-	-	-	-	-	-	-	-	Bacteria; Proteobacteria; Alphaproteobacteria; Sphingomonadales; Erythrobacteraceae; Erythrobacter	Erythrobacter sp. AP23	Proteobacteria
non-existing	existing	NZ_LNHZ01000061.1	842	425003	425845	3059	425920	428979	770	429288	430058	2306	430143	432449	-	-	-	-	-	-	-	-	-	Bacteria; Proteobacteria; Gammaproteobacteria; Enterobacterales; Enterobacteriaceae; Citrobacter	Citrobacter sp. 50677481	Proteobacteria
existing	non-existing	NZ_LNQC01000038.1	860	64125	64985	3029	61063	64092	770	59960	60730	-	-	-	1811	51120	52931	1514	52946	54460	5381	54484	59865	Bacteria; Proteobacteria; Alphaproteobacteria; Rhizobiales; Rhizobiaceae; Sinorhizobium/Ensifer group; Sinorhizobium	Sinorhizobium americanum CFNEI 156 C895	Proteobacteria
non-existing	non-existing	NZ_LNUZ01000006.1	857	14267	15124	3074	15231	18305	776	18551	19327	-	-	-	-	-	-	-	-	-	-	-	-	Bacteria; Proteobacteria; Gammaproteobacteria; Pseudomonadales; Moraxellaceae; Acinetobacter; Acinetobacter calcoaceticus/baumannii complex	Acinetobacter baumannii AC002	Proteobacteria
non-existing	non-existing	NZ_LNVD01000005.1	857	83915	84772	3074	84879	87953	776	88199	88975	-	-	-	-	-	-	-	-	-	-	-	-	Bacteria; Proteobacteria; Gammaproteobacteria; Pseudomonadales; Moraxellaceae; Acinetobacter; Acinetobacter calcoaceticus/baumannii complex	Acinetobacter baumannii AC002-1-R4-S1	Proteobacteria
non-existing	non-existing	NZ_LNVE01000019.1	857	13826	14683	3074	14790	17864	776	18110	18886	-	-	-	-	-	-	-	-	-	-	-	-	Bacteria; Proteobacteria; Gammaproteobacteria; Pseudomonadales; Moraxellaceae; Acinetobacter; Acinetobacter calcoaceticus/baumannii complex	Acinetobacter baumannii AC002-1-R4	Proteobacteria
non-existing	non-existing	NZ_LODK01000002.1	926	77835	78761	3341	78784	82125	812	82229	83041	-	-	-	-	-	-	-	-	-	-	-	-	Bacteria; Proteobacteria; Gammaproteobacteria; Alteromonadales; Pseudoalteromonadaceae; Pseudoalteromonas	Pseudoalteromonas sp. H100	Proteobacteria
existing	non-existing	NZ_LODW01000043.1	800	51765	52565	2816	53215	56031	716	56277	56993	-	-	-	1805	57053	58858	1520	58860	60380	5201	60412	65613	Bacteria; Proteobacteria; Alphaproteobacteria; Rhizobiales; Rhizobiaceae; Rhizobium/Agrobacterium group; Rhizobium	Rhizobium hidalgonense FH14	Proteobacteria
non-existing	non-existing	NZ_LOHD01000121.1	857	135811	136668	3074	132630	135704	776	131608	132384	-	-	-	-	-	-	-	-	-	-	-	-	Bacteria; Proteobacteria; Gammaproteobacteria; Pseudomonadales; Moraxellaceae; Acinetobacter; Acinetobacter calcoaceticus/baumannii complex	Acinetobacter baumannii NCTC 13423	Proteobacteria
non-existing	non-existing	NZ_LOJK01000001.1	833	1646323	1647156	3161	1643088	1646249	776	1642112	1642888	-	-	-	-	-	-	-	-	-	-	-	-	Bacteria; Proteobacteria; Gammaproteobacteria; Pseudomonadales; Pseudomonadaceae; Pseudomonas	Pseudomonas aeruginosa L6-1	Proteobacteria
non-existing	existing	NZ_LONO01000026.1	842	78720	79562	3059	75586	78645	770	74507	75277	2306	72113	74419	-	-	-	-	-	-	-	-	-	Bacteria; Proteobacteria; Gammaproteobacteria; Enterobacterales; Enterobacteriaceae; Escherichia	Escherichia coli G158	Proteobacteria
non-existing	existing	NZ_LOPE01000057.1	842	2508	3350	3059	3425	6484	770	6793	7563	2306	7651	9957	-	-	-	-	-	-	-	-	-	Bacteria; Proteobacteria; Gammaproteobacteria; Enterobacterales; Enterobacteriaceae; Escherichia	Escherichia coli G303	Proteobacteria
non-existing	existing	NZ_LOPG01000015.1	842	79055	79897	3059	75921	78980	770	74842	75612	2306	72448	74754	-	-	-	-	-	-	-	-	-	Bacteria; Proteobacteria; Gammaproteobacteria; Enterobacterales; Enterobacteriaceae; Escherichia	Escherichia coli G313	Proteobacteria
non-existing	existing	NZ_LOPO01000043.1	842	2729	3571	3059	3646	6705	770	7014	7784	2306	7872	10178	-	-	-	-	-	-	-	-	-	Bacteria; Proteobacteria; Gammaproteobacteria; Enterobacterales; Enterobacteriaceae; Escherichia	Escherichia coli G51	Proteobacteria
existing	non-existing	NZ_LOSU01000067.1	857	5405	6262	3269	6300	9569	776	9670	10446	-	-	-	1838	21745	23583	1526	20213	21739	5261	14838	20099	Bacteria; Proteobacteria; Betaproteobacteria; Burkholderiales; Burkholderiaceae; Burkholderia; Burkholderia cepacia complex	Burkholderia sp. RF2-non_BP3	Proteobacteria
existing	non-existing	NZ_LOWC01000159.1	857	246894	247751	3269	247789	251058	776	251159	251935	-	-	-	1838	263234	265072	1526	261702	263228	5261	256327	261588	Bacteria; Proteobacteria; Betaproteobacteria; Burkholderiales; Burkholderiaceae; Burkholderia; pseudomallei group	Burkholderia sp. BDU5 BDU5_85	Proteobacteria
non-existing	non-existing	NZ_LOXV01000023.1	827	41564	42391	3236	42498	45734	776	45859	46635	-	-	-	-	-	-	-	-	-	-	-	-	Bacteria; Proteobacteria; Betaproteobacteria; Burkholderiales; Burkholderiaceae; Burkholderia; Burkholderia cepacia complex	Burkholderia anthina MSMB0849	Proteobacteria
non-existing	non-existing	NZ_LPFR01000027.1	827	215731	216558	3236	212388	215624	776	211487	212263	-	-	-	-	-	-	-	-	-	-	-	-	Bacteria; Proteobacteria; Betaproteobacteria; Burkholderiales; Burkholderiaceae; Burkholderia; Burkholderia cepacia complex	Burkholderia anthina MSMB1506WGS	Proteobacteria
non-existing	non-existing	NZ_LPKC01000017.1	659	47807	48466	3179	44287	47466	623	43440	44063	-	-	-	-	-	-	-	-	-	-	-	-	Bacteria; Proteobacteria; Betaproteobacteria; Burkholderiales; Burkholderiaceae; Burkholderia; Burkholderia cepacia complex	Burkholderia cepacia MSMB593WGS	Proteobacteria
non-existing	existing	NZ_LPWV01000114.1	842	19443	20285	3059	20360	23419	770	23728	24498	2306	24586	26892	-	-	-	-	-	-	-	-	-	Bacteria; Proteobacteria; Gammaproteobacteria; Enterobacterales; Enterobacteriaceae; Escherichia	Escherichia coli STEC 1506	Proteobacteria
non-existing	non-existing	NZ_LPXK01000010.1	848	395478	396326	3104	396413	399517	764	399871	400635	-	-	-	-	-	-	-	-	-	-	-	-	Bacteria; Proteobacteria; Alphaproteobacteria; Rhodospirillales; Rhodospirillaceae; Thalassospira	Thalassospira sp. MCCC 1A02898	Proteobacteria
non-existing	non-existing	NZ_LQAQ01000090.1	806	23434	24240	3077	24287	27364	1103	27585	28688	-	-	-	-	-	-	-	-	-	-	-	-	Bacteria; Bacteroidetes; Cytophagia; Cytophagales; Flammeovirgaceae; Flammeovirga	Flammeovirga sp. SJP92	Bacteroidetes
non-existing	non-existing	NZ_LQBR01000003.1	839	311232	312071	3251	307756	311007	533	307050	307583	-	-	-	-	-	-	-	-	-	-	-	-	Bacteria; Proteobacteria; Gammaproteobacteria; Cellvibrionales; Microbulbiferaceae; Microbulbifer	Microbulbifer sp. ZGT114	Proteobacteria
non-existing	non-existing	NZ_LQCM01000019.1	857	135861	136718	3074	132680	135754	776	131658	132434	-	-	-	-	-	-	-	-	-	-	-	-	Bacteria; Proteobacteria; Gammaproteobacteria; Pseudomonadales; Moraxellaceae; Acinetobacter; Acinetobacter calcoaceticus/baumannii complex	Acinetobacter baumannii 2015ZJAB1	Proteobacteria
non-existing	non-existing	NZ_LQCN01000018.1	857	136241	137098	3074	133060	136134	776	132038	132814	-	-	-	-	-	-	-	-	-	-	-	-	Bacteria; Proteobacteria; Gammaproteobacteria; Pseudomonadales; Moraxellaceae; Acinetobacter; Acinetobacter calcoaceticus/baumannii complex	Acinetobacter baumannii 2015ZJAB2	Proteobacteria
non-existing	non-existing	NZ_LQCO01000009.1	857	135856	136713	3074	132675	135749	776	131653	132429	-	-	-	-	-	-	-	-	-	-	-	-	Bacteria; Proteobacteria; Gammaproteobacteria; Pseudomonadales; Moraxellaceae; Acinetobacter; Acinetobacter calcoaceticus/baumannii complex	Acinetobacter baumannii 2015ZJAB3	Proteobacteria
non-existing	non-existing	NZ_LQCP01000019.1	857	70081	70938	3074	71045	74119	776	74365	75141	-	-	-	-	-	-	-	-	-	-	-	-	Bacteria; Proteobacteria; Gammaproteobacteria; Pseudomonadales; Moraxellaceae; Acinetobacter; Acinetobacter calcoaceticus/baumannii complex	Acinetobacter baumannii 2015ZJAB4	Proteobacteria
non-existing	non-existing	NZ_LQCQ01000005.1	857	83659	84516	3074	84623	87697	776	87943	88719	-	-	-	-	-	-	-	-	-	-	-	-	Bacteria; Proteobacteria; Gammaproteobacteria; Pseudomonadales; Moraxellaceae; Acinetobacter; Acinetobacter calcoaceticus/baumannii complex	Acinetobacter baumannii 2015ZJAB7	Proteobacteria
non-existing	non-existing	NZ_LQCR01000008.1	857	83748	84605	3074	84712	87786	776	88032	88808	-	-	-	-	-	-	-	-	-	-	-	-	Bacteria; Proteobacteria; Gammaproteobacteria; Pseudomonadales; Moraxellaceae; Acinetobacter; Acinetobacter calcoaceticus/baumannii complex	Acinetobacter baumannii 2015ZJAB8	Proteobacteria
non-existing	non-existing	NZ_LQIR01000014.1	848	30707	31555	3050	27426	30476	674	26315	26989	-	-	-	-	-	-	-	-	-	-	-	-	Bacteria; Actinobacteria; Corynebacteriales; Mycobacteriaceae; Mycobacterium	Mycobacterium lehmannii IS-1744	Actinobacteria
non-existing	non-existing	NZ_LQIV01000034.1	872	62634	63506	3071	63719	66790	677	67227	67904	-	-	-	-	-	-	-	-	-	-	-	-	Bacteria; Actinobacteria; Corynebacteriales; Mycobacteriaceae; Mycobacterium	Mycobacterium sp. IS-1742	Actinobacteria
non-existing	existing	NZ_LQRJ01000058.1	872	9085	9957	3164	5850	9014	776	4874	5650	2294	2312	4606	-	-	-	-	-	-	-	-	-	Bacteria; Proteobacteria; Acidithiobacillia; Acidithiobacillales; Acidithiobacillaceae; Acidithiobacillus	Acidithiobacillus ferrooxidans Hel18	Proteobacteria
non-existing	non-existing	NZ_LQRQ01000007.1	857	732574	733431	3074	733538	736612	776	736858	737634	-	-	-	-	-	-	-	-	-	-	-	-	Bacteria; Proteobacteria; Gammaproteobacteria; Pseudomonadales; Moraxellaceae; Acinetobacter; Acinetobacter calcoaceticus/baumannii complex	Acinetobacter baumannii HUMC1	Proteobacteria
non-existing	non-existing	NZ_LREI01000035.1	857	12227	13084	3074	13191	16265	776	16511	17287	-	-	-	-	-	-	-	-	-	-	-	-	Bacteria; Proteobacteria; Gammaproteobacteria; Pseudomonadales; Moraxellaceae; Acinetobacter; Acinetobacter calcoaceticus/baumannii complex	Acinetobacter baumannii AB4795	Proteobacteria
non-existing	non-existing	NZ_LRFG02000003.1	839	311232	312071	3251	307756	311007	533	307050	307583	-	-	-	-	-	-	-	-	-	-	-	-	Bacteria; Proteobacteria; Gammaproteobacteria; Cellvibrionales; Microbulbiferaceae; Microbulbifer	Microbulbifer sp. WRN-8	Proteobacteria
non-existing	non-existing	NZ_LRGD01000005.1	815	21244	22059	2483	22175	24658	374	25972	26346	-	-	-	-	-	-	-	-	-	-	-	-	Bacteria; Bacteroidetes; Bacteroidia; Bacteroidales; Bacteroidaceae; Bacteroides	Bacteroides cellulosilyticus CL09T06C25	Bacteroidetes
non-existing	non-existing	NZ_LRME02000009.1	857	15208	16065	3074	16172	19246	776	19492	20268	-	-	-	-	-	-	-	-	-	-	-	-	Bacteria; Proteobacteria; Gammaproteobacteria; Pseudomonadales; Moraxellaceae; Acinetobacter; Acinetobacter calcoaceticus/baumannii complex	Acinetobacter baumannii ORAB21	Proteobacteria
non-existing	non-existing	NZ_LRMF02000003.1	857	101318	102175	3074	98137	101211	776	97115	97891	-	-	-	-	-	-	-	-	-	-	-	-	Bacteria; Proteobacteria; Gammaproteobacteria; Pseudomonadales; Moraxellaceae; Acinetobacter; Acinetobacter calcoaceticus/baumannii complex	Acinetobacter baumannii ORAB23	Proteobacteria
non-existing	non-existing	NZ_LRMJ02000025.1	857	50050	50907	3074	51014	54088	776	54334	55110	-	-	-	-	-	-	-	-	-	-	-	-	Bacteria; Proteobacteria; Gammaproteobacteria; Pseudomonadales; Moraxellaceae; Acinetobacter; Acinetobacter calcoaceticus/baumannii complex	Acinetobacter baumannii ORAB6b	Proteobacteria
non-existing	non-existing	NZ_LRMK02000037.1	857	50048	50905	3074	51012	54086	776	54332	55108	-	-	-	-	-	-	-	-	-	-	-	-	Bacteria; Proteobacteria; Gammaproteobacteria; Pseudomonadales; Moraxellaceae; Acinetobacter; Acinetobacter calcoaceticus/baumannii complex	Acinetobacter baumannii ORABSC	Proteobacteria
existing	non-existing	NZ_LROM01000098.1	842	34663	35505	3164	31422	34586	761	30440	31201	-	-	-	1724	19332	21056	1481	21206	22687	5348	22717	28065	Bacteria; Proteobacteria; Betaproteobacteria; Burkholderiales; Oxalobacteraceae; Duganella	Duganella phyllosphaerae T54	Proteobacteria
non-existing	non-existing	NZ_LRPB01000023.1	869	330496	331365	2951	331352	334303	401	334651	335052	-	-	-	-	-	-	-	-	-	-	-	-	Bacteria; Bacteroidetes; Cytophagia; Cytophagales; Flammeovirgaceae; Roseivirga	Roseivirga seohaensis SW-152	Bacteroidetes
non-existing	non-existing	NZ_LRQU01000001.1	863	2728577	2729440	3035	2729533	2732568	773	2732874	2733647	-	-	-	-	-	-	-	-	-	-	-	-	Bacteria; Proteobacteria; Gammaproteobacteria; Enterobacterales; Yersiniaceae; Serratia	Serratia plymuthica A153	Proteobacteria
non-existing	existing	NZ_LRQW01000494.1	896	15453	16349	2798	12376	15174	659	10949	11608	2177	8042	10219	-	-	-	-	-	-	-	-	-	Bacteria; Actinobacteria; Streptomycetales; Streptomycetaceae; Streptomyces	Streptomyces scabiei 85-08	Actinobacteria
non-existing	existing	NZ_LRQX01000572.1	896	15437	16333	2798	12360	15158	659	10933	11592	2177	8026	10203	-	-	-	-	-	-	-	-	-	Bacteria; Actinobacteria; Streptomycetales; Streptomycetaceae; Streptomyces	Streptomyces scabiei 95-18	Actinobacteria
non-existing	existing	NZ_LRSE01000010.1	890	137230	138120	3071	138159	141230	767	141578	142345	992	142556	143548	-	-	-	-	-	-	-	-	-	Bacteria; Proteobacteria; Alphaproteobacteria; Sphingomonadales; Erythrobacteraceae; Croceicoccus	Croceicoccus sp. H4	Proteobacteria
non-existing	existing	NZ_LRSS01000546.1	896	16925	17821	2798	13848	16646	659	12421	13080	2177	9514	11691	-	-	-	-	-	-	-	-	-	Bacteria; Actinobacteria; Streptomycetales; Streptomycetaceae; Streptomyces	Streptomyces scabiei 84-232	Actinobacteria
non-existing	existing	NZ_LRTM01000600.1	896	16927	17823	2798	13850	16648	659	12423	13082	2177	8044	10221	-	-	-	-	-	-	-	-	-	Bacteria; Actinobacteria; Streptomycetales; Streptomycetaceae; Streptomyces	Streptomyces scabiei 96-08	Actinobacteria
non-existing	existing	NZ_LRTN01000613.1	896	15453	16349	2798	12376	15174	659	10949	11608	2177	8042	10219	-	-	-	-	-	-	-	-	-	Bacteria; Actinobacteria; Streptomycetales; Streptomycetaceae; Streptomyces	Streptomyces scabiei 84-34	Actinobacteria
non-existing	existing	NZ_LRTO01000521.1	896	15455	16351	2798	12378	15176	659	10951	11610	2177	8044	10221	-	-	-	-	-	-	-	-	-	Bacteria; Actinobacteria; Streptomycetales; Streptomycetaceae; Streptomyces	Streptomyces scabiei 96-15	Actinobacteria
non-existing	existing	NZ_LRTS01000480.1	896	15448	16344	2798	12371	15169	659	10944	11603	2177	8037	10214	-	-	-	-	-	-	-	-	-	Bacteria; Actinobacteria; Streptomycetales; Streptomycetaceae; Streptomyces	Streptomyces sp. 96-12	Actinobacteria
existing	non-existing	NZ_LRZU01000052.1	833	274636	275469	3161	275543	278704	776	278904	279680	-	-	-	1839	288727	290566	1526	287195	288721	5416	281758	287174	Bacteria; Proteobacteria; Gammaproteobacteria; Pseudomonadales; Pseudomonadaceae; Pseudomonas	Pseudomonas aeruginosa AU10658	Proteobacteria
existing	non-existing	NZ_LRZV01000031.1	833	361564	362397	3161	362471	365632	776	365832	366608	-	-	-	1838	375656	377494	1526	374124	375650	5417	368686	374103	Bacteria; Proteobacteria; Gammaproteobacteria; Pseudomonadales; Pseudomonadaceae; Pseudomonas	Pseudomonas aeruginosa AU17091	Proteobacteria
existing	non-existing	NZ_LRZW01000033.1	833	364493	365326	3161	365400	368561	776	368761	369537	-	-	-	1838	378586	380424	1526	377054	378580	5418	371615	377033	Bacteria; Proteobacteria; Gammaproteobacteria; Pseudomonadales; Pseudomonadaceae; Pseudomonas	Pseudomonas aeruginosa AU21076	Proteobacteria
non-existing	non-existing	NZ_LSQH01000027.1	830	315885	316715	3149	312557	315706	638	311650	312288	-	-	-	-	-	-	-	-	-	-	-	-	Bacteria; Proteobacteria; Gammaproteobacteria; Pseudomonadales; Pseudomonadaceae; Pseudomonas	Pseudomonas aeruginosa PA_4823	Proteobacteria
non-existing	non-existing	NZ_LSQK01000058.1	791	10701	11492	3155	11686	14841	725	15110	15835	-	-	-	-	-	-	-	-	-	-	-	-	Bacteria; Proteobacteria; Gammaproteobacteria; Pseudomonadales; Pseudomonadaceae; Pseudomonas	Pseudomonas aeruginosa PA_153837	Proteobacteria
non-existing	existing	NZ_LSRK01000091.1	842	78918	79760	3059	75784	78843	770	74705	75475	2306	72311	74617	-	-	-	-	-	-	-	-	-	Bacteria; Proteobacteria; Gammaproteobacteria; Enterobacterales; Enterobacteriaceae; Escherichia	Escherichia coli INSali25	Proteobacteria
non-existing	non-existing	NZ_LSVE01000012.1	830	579876	580706	3164	576641	579805	776	575665	576441	-	-	-	-	-	-	-	-	-	-	-	-	Bacteria; Proteobacteria; Gammaproteobacteria; Pseudomonadales; Pseudomonadaceae; Pseudomonas	Pseudomonas stutzeri ODKF13	Proteobacteria
existing	non-existing	NZ_LSVG01000034.1	797	39543	40340	3101	40468	43569	638	44016	44654	-	-	-	1778	52649	54427	1469	51100	52569	5156	45929	51085	Bacteria; Proteobacteria; Alphaproteobacteria; Sphingomonadales; Sphingomonadaceae; Sphingobium	Sphingobium yanoikuyae TJ	Proteobacteria
non-existing	non-existing	NZ_LSYT01000006.1	812	376268	377080	3041	373183	376224	1025	371909	372934	-	-	-	-	-	-	-	-	-	-	-	-	Bacteria; Bacteroidetes; Flavobacteriia; Flavobacteriales; Flavobacteriaceae; Flavobacterium	Flavobacterium chilense LMG 26360	Bacteroidetes
non-existing	existing	NZ_LSZA01000002.1	860	3661	4521	3200	4554	7754	620	8200	8820	1949	8996	10945	-	-	-	-	-	-	-	-	-	Bacteria; Cyanobacteria; Oscillatoriophycideae; Oscillatoriales; Oscillatoriaceae; Phormidium; Phormidium willei	Phormidium willei BDU 130791	Cyanobacteria
non-existing	non-existing	NZ_LT838813.1	710	1093648	1094358	2825	1090578	1093403	1052	1089160	1090212	-	-	-	-	-	-	-	-	-	-	-	-	Bacteria; Bacteroidetes; Cytophagia; Cytophagales; Cyclobacteriaceae; Aquiflexum	Aquiflexum balticum DSM 16537	Bacteroidetes
non-existing	non-existing	NZ_LT853880.1	839	686928	687767	3182	687856	691038	770	691208	691978	-	-	-	-	-	-	-	-	-	-	-	-	Bacteria; Proteobacteria; Gammaproteobacteria; Xanthomonadales; Xanthomonadaceae; Xanthomonas	Xanthomonas fragariae isolate NBC28151	Proteobacteria
non-existing	non-existing	NZ_LT853882.1	839	588794	589633	3182	589722	592904	770	593074	593844	-	-	-	-	-	-	-	-	-	-	-	-	Bacteria; Proteobacteria; Gammaproteobacteria; Xanthomonadales; Xanthomonadaceae; Xanthomonas	Xanthomonas fragariae isolate PD8851	Proteobacteria
non-existing	non-existing	NZ_LT853885.1	839	3678163	3679002	3182	3674892	3678074	770	3673952	3674722	-	-	-	-	-	-	-	-	-	-	-	-	Bacteria; Proteobacteria; Gammaproteobacteria; Xanthomonadales; Xanthomonadaceae; Xanthomonas	Xanthomonas fragariae isolate PD52051	Proteobacteria
non-existing	non-existing	NZ_LTAJ01000023.1	857	83734	84591	3074	84698	87772	776	88018	88794	-	-	-	-	-	-	-	-	-	-	-	-	Bacteria; Proteobacteria; Gammaproteobacteria; Pseudomonadales; Moraxellaceae; Acinetobacter; Acinetobacter calcoaceticus/baumannii complex	Acinetobacter baumannii VB22595	Proteobacteria
non-existing	non-existing	NZ_LTZD01000001.1	962	51236	52198	3341	52205	55546	845	55642	56487	-	-	-	-	-	-	-	-	-	-	-	-	Bacteria; Proteobacteria; Gammaproteobacteria; Vibrionales; Vibrionaceae; Aliivibrio	Aliivibrio fischeri KB4B5	Proteobacteria
non-existing	non-existing	NZ_LUAW01000025.1	845	13276	14121	3047	10062	13109	776	9072	9848	-	-	-	-	-	-	-	-	-	-	-	-	Bacteria; Proteobacteria; Gammaproteobacteria; Pseudomonadales; Moraxellaceae; Acinetobacter	Acinetobacter pragensis ANC 4149	Proteobacteria
non-existing	non-existing	NZ_LUGI01000001.1	890	1629236	1630126	3074	1630165	1633239	767	1633587	1634354	-	-	-	-	-	-	-	-	-	-	-	-	Bacteria; Proteobacteria; Alphaproteobacteria; Sphingomonadales; Sphingomonadaceae; Citromicrobium	Citromicrobium sp. RCC1897	Proteobacteria
non-existing	non-existing	NZ_LUHJ01000035.1	851	102277	103128	3311	98927	102238	638	97750	98388	-	-	-	-	-	-	-	-	-	-	-	-	Bacteria; Cyanobacteria; Nostocales; Nostocaceae; Anabaena	Anabaena sp. 4-3	Cyanobacteria
existing	non-existing	NZ_LUUK01000177.1	887	80981	81868	3224	82061	85285	638	85468	86106	-	-	-	1829	86292	88121	1496	88142	89638	5390	89644	95034	Bacteria; Proteobacteria; Gammaproteobacteria; Methylococcales; Methylococcaceae; Methylomonas	Methylomonas koyamae R-45383	Proteobacteria
existing	non-existing	NZ_LVNT01000052.1	851	384664	385515	3038	381560	384598	770	380481	381251	-	-	-	1814	371544	373358	1529	373358	374887	5405	374887	380292	Bacteria; Proteobacteria; Gammaproteobacteria; Enterobacterales; Enterobacteriaceae; Escherichia	Escherichia coli swine43	Proteobacteria
non-existing	non-existing	NZ_LVWE01000028.1	836	38147	38983	2873	34882	37755	1055	33749	34804	-	-	-	-	-	-	-	-	-	-	-	-	Bacteria; Bacteroidetes; Flavobacteriia; Flavobacteriales; Flavobacteriaceae; Polaribacter	Polaribacter atrinae KACC 17473	Bacteroidetes
non-existing	non-existing	NZ_LVXD01000001.1	812	1195298	1196110	2921	1192162	1195083	761	1191071	1191832	-	-	-	-	-	-	-	-	-	-	-	-	Bacteria; Proteobacteria; Gammaproteobacteria; Wohlfahrtiimonas	Wohlfahrtiimonas chitiniclastica BM-Y	Proteobacteria
non-existing	non-existing	NZ_LVYA01000076.1	857	101486	102343	3074	98305	101379	776	97283	98059	-	-	-	-	-	-	-	-	-	-	-	-	Bacteria; Proteobacteria; Gammaproteobacteria; Pseudomonadales; Moraxellaceae; Acinetobacter; Acinetobacter calcoaceticus/baumannii complex	Acinetobacter baumannii AB1845	Proteobacteria
non-existing	existing	NZ_LWFF01000149.1	890	20967	21857	3071	21896	24967	767	25315	26082	2276	26293	28569	-	-	-	-	-	-	-	-	-	Bacteria; Proteobacteria; Alphaproteobacteria; Sphingomonadales; Erythrobacteraceae; Erythrobacter	Erythrobacter sp. HI0063	Proteobacteria
non-existing	non-existing	NZ_LWST01000001.1	812	41918	42730	2921	42945	45866	761	46196	46957	-	-	-	-	-	-	-	-	-	-	-	-	Bacteria; Proteobacteria; Gammaproteobacteria; Wohlfahrtiimonas	Wohlfahrtiimonas chitiniclastica 20	Proteobacteria
non-existing	existing	NZ_LWSU01000067.1	893	63376	64269	3263	64274	67537	647	67635	68282	2045	68461	70506	-	-	-	-	-	-	-	-	-	Bacteria; Proteobacteria; Gammaproteobacteria; Xanthomonadales; Xanthomonadaceae; Xanthomonas	Xanthomonas translucens pv. poae B99	Proteobacteria
non-existing	non-existing	NZ_LWUP01000015.1	797	35865	36662	3218	36784	40002	725	40274	40999	-	-	-	-	-	-	-	-	-	-	-	-	Bacteria; Proteobacteria; Betaproteobacteria; Burkholderiales; Burkholderiaceae; Burkholderia; pseudomallei group	Burkholderia pseudomallei 2002721785	Proteobacteria
existing	non-existing	NZ_LWUX01000230.1	824	63490	64314	3266	60150	63416	776	59273	60049	-	-	-	1838	45909	47747	1526	47753	49279	5399	49300	54699	Bacteria; Proteobacteria; Betaproteobacteria; Burkholderiales; Burkholderiaceae; Burkholderia; pseudomallei group	Burkholderia pseudomallei 2002721786	Proteobacteria
non-existing	non-existing	NZ_LWYN01000056.1	821	48652	49473	3140	49595	52735	689	53085	53774	-	-	-	-	-	-	-	-	-	-	-	-	Bacteria; Proteobacteria; Betaproteobacteria; Burkholderiales; Burkholderiaceae; Burkholderia; pseudomallei group	Burkholderia pseudomallei MSHR0776	Proteobacteria
non-existing	non-existing	NZ_LXJW01000088.1	857	6829	7686	3074	7793	10867	776	11113	11889	-	-	-	-	-	-	-	-	-	-	-	-	Bacteria; Proteobacteria; Gammaproteobacteria; Pseudomonadales; Moraxellaceae; Acinetobacter; Acinetobacter calcoaceticus/baumannii complex	Acinetobacter baumannii AB250	Proteobacteria
non-existing	non-existing	NZ_LXRF01000019.1	833	160732	161565	3110	161643	164753	764	165112	165876	-	-	-	-	-	-	-	-	-	-	-	-	Bacteria; Proteobacteria; Gammaproteobacteria; Alteromonadales; Alteromonadaceae; Marinobacter	Marinobacter adhaerens PBVC038	Proteobacteria
non-existing	non-existing	NZ_LXTY01000238.1	857	136656	137513	3074	133475	136549	776	132453	133229	-	-	-	-	-	-	-	-	-	-	-	-	Bacteria; Proteobacteria; Gammaproteobacteria; Pseudomonadales; Moraxellaceae; Acinetobacter; Acinetobacter calcoaceticus/baumannii complex	Acinetobacter baumannii AB309	Proteobacteria
non-existing	non-existing	NZ_LXWY01000146.1	857	13950	14807	3074	14914	17988	776	18234	19010	-	-	-	-	-	-	-	-	-	-	-	-	Bacteria; Proteobacteria; Gammaproteobacteria; Pseudomonadales; Moraxellaceae; Acinetobacter; Acinetobacter calcoaceticus/baumannii complex	Acinetobacter baumannii CU060707	Proteobacteria
non-existing	non-existing	NZ_LXYE02000039.1	818	41779	42597	3134	42734	45868	950	45933	46883	-	-	-	-	-	-	-	-	-	-	-	-	Bacteria; Bacteroidetes; Bacteroidia; Marinilabiliales; Marinilabiliaceae; Labilibacter	Labilibacter marinus Y11	Bacteroidetes
existing	non-existing	NZ_LYDN01000033.1	851	19314	20165	3038	20231	23269	770	23578	24348	-	-	-	1814	31480	33294	1529	29951	31480	5414	24537	29951	Bacteria; Proteobacteria; Gammaproteobacteria; Enterobacterales; Enterobacteriaceae; Escherichia	Escherichia coli ECOR67	Proteobacteria
non-existing	existing	NZ_LYDU01000462.1	896	31162	32058	3191	27569	30760	641	26637	27278	2060	23940	26000	-	-	-	-	-	-	-	-	-	Bacteria; Actinobacteria; Streptomycetales; Streptomycetaceae; Streptomyces	Streptomyces acidiscabies 85-06 ordered_acidi.530	Actinobacteria
non-existing	existing	NZ_LYDV01000083.1	896	21619	22515	3191	22917	26108	641	26399	27040	2060	27677	29737	-	-	-	-	-	-	-	-	-	Bacteria; Actinobacteria; Streptomycetales; Streptomycetaceae; Streptomyces	Streptomyces acidiscabies FL01	Actinobacteria
non-existing	non-existing	NZ_LYEX01000040.1	857	135812	136669	3074	132631	135705	776	131609	132385	-	-	-	-	-	-	-	-	-	-	-	-	Bacteria; Proteobacteria; Gammaproteobacteria; Pseudomonadales; Moraxellaceae; Acinetobacter; Acinetobacter calcoaceticus/baumannii complex	Acinetobacter baumannii XH840	Proteobacteria
non-existing	non-existing	NZ_LYEY01000014.1	857	83594	84451	3074	84558	87632	776	87878	88654	-	-	-	-	-	-	-	-	-	-	-	-	Bacteria; Proteobacteria; Gammaproteobacteria; Pseudomonadales; Moraxellaceae; Acinetobacter; Acinetobacter calcoaceticus/baumannii complex	Acinetobacter baumannii XH839	Proteobacteria
non-existing	non-existing	NZ_LYFB01000071.1	857	135811	136668	3074	132630	135704	776	131608	132384	-	-	-	-	-	-	-	-	-	-	-	-	Bacteria; Proteobacteria; Gammaproteobacteria; Pseudomonadales; Moraxellaceae; Acinetobacter; Acinetobacter calcoaceticus/baumannii complex	Acinetobacter baumannii XH822	Proteobacteria
non-existing	non-existing	NZ_LYFC01000012.1	857	135812	136669	3074	132631	135705	776	131609	132385	-	-	-	-	-	-	-	-	-	-	-	-	Bacteria; Proteobacteria; Gammaproteobacteria; Pseudomonadales; Moraxellaceae; Acinetobacter; Acinetobacter calcoaceticus/baumannii complex	Acinetobacter baumannii XH821	Proteobacteria
non-existing	non-existing	NZ_LYFD01000011.1	857	70029	70886	3074	70993	74067	776	74313	75089	-	-	-	-	-	-	-	-	-	-	-	-	Bacteria; Proteobacteria; Gammaproteobacteria; Pseudomonadales; Moraxellaceae; Acinetobacter; Acinetobacter calcoaceticus/baumannii complex	Acinetobacter baumannii XH781	Proteobacteria
non-existing	non-existing	NZ_LYFE01000047.1	857	135811	136668	3074	132630	135704	776	131608	132384	-	-	-	-	-	-	-	-	-	-	-	-	Bacteria; Proteobacteria; Gammaproteobacteria; Pseudomonadales; Moraxellaceae; Acinetobacter; Acinetobacter calcoaceticus/baumannii complex	Acinetobacter baumannii XH780	Proteobacteria
non-existing	non-existing	NZ_LYFG01000008.1	857	135811	136668	3074	132630	135704	776	131608	132384	-	-	-	-	-	-	-	-	-	-	-	-	Bacteria; Proteobacteria; Gammaproteobacteria; Pseudomonadales; Moraxellaceae; Acinetobacter; Acinetobacter calcoaceticus/baumannii complex	Acinetobacter baumannii XH837	Proteobacteria
non-existing	non-existing	NZ_LYFH01000035.1	857	70006	70863	3074	70970	74044	776	74290	75066	-	-	-	-	-	-	-	-	-	-	-	-	Bacteria; Proteobacteria; Gammaproteobacteria; Pseudomonadales; Moraxellaceae; Acinetobacter; Acinetobacter calcoaceticus/baumannii complex	Acinetobacter baumannii XH836	Proteobacteria
non-existing	non-existing	NZ_LYFI01000079.1	857	135811	136668	3074	132630	135704	776	131608	132384	-	-	-	-	-	-	-	-	-	-	-	-	Bacteria; Proteobacteria; Gammaproteobacteria; Pseudomonadales; Moraxellaceae; Acinetobacter; Acinetobacter calcoaceticus/baumannii complex	Acinetobacter baumannii XH835	Proteobacteria
non-existing	non-existing	NZ_LYFJ01000022.1	857	70055	70912	3074	71019	74093	776	74339	75115	-	-	-	-	-	-	-	-	-	-	-	-	Bacteria; Proteobacteria; Gammaproteobacteria; Pseudomonadales; Moraxellaceae; Acinetobacter; Acinetobacter calcoaceticus/baumannii complex	Acinetobacter baumannii XH834	Proteobacteria
non-existing	non-existing	NZ_LYFK01000015.1	857	70006	70863	3074	70970	74044	776	74290	75066	-	-	-	-	-	-	-	-	-	-	-	-	Bacteria; Proteobacteria; Gammaproteobacteria; Pseudomonadales; Moraxellaceae; Acinetobacter; Acinetobacter calcoaceticus/baumannii complex	Acinetobacter baumannii XH833	Proteobacteria
non-existing	non-existing	NZ_LYFL01000045.1	857	135811	136668	3074	132630	135704	776	131608	132384	-	-	-	-	-	-	-	-	-	-	-	-	Bacteria; Proteobacteria; Gammaproteobacteria; Pseudomonadales; Moraxellaceae; Acinetobacter; Acinetobacter calcoaceticus/baumannii complex	Acinetobacter baumannii XH830	Proteobacteria
non-existing	non-existing	NZ_LYFM01000337.1	857	70016	70873	3074	70980	74054	776	74300	75076	-	-	-	-	-	-	-	-	-	-	-	-	Bacteria; Proteobacteria; Gammaproteobacteria; Pseudomonadales; Moraxellaceae; Acinetobacter; Acinetobacter calcoaceticus/baumannii complex	Acinetobacter baumannii XH829	Proteobacteria
non-existing	non-existing	NZ_LYFO01000023.1	857	135811	136668	3074	132630	135704	776	131608	132384	-	-	-	-	-	-	-	-	-	-	-	-	Bacteria; Proteobacteria; Gammaproteobacteria; Pseudomonadales; Moraxellaceae; Acinetobacter; Acinetobacter calcoaceticus/baumannii complex	Acinetobacter baumannii XH823	Proteobacteria
non-existing	non-existing	NZ_LYFP01000002.1	857	135817	136674	3074	132636	135710	776	131614	132390	-	-	-	-	-	-	-	-	-	-	-	-	Bacteria; Proteobacteria; Gammaproteobacteria; Pseudomonadales; Moraxellaceae; Acinetobacter; Acinetobacter calcoaceticus/baumannii complex	Acinetobacter baumannii XH820	Proteobacteria
non-existing	non-existing	NZ_LYFQ01000156.1	857	83590	84447	3074	84554	87628	776	87874	88650	-	-	-	-	-	-	-	-	-	-	-	-	Bacteria; Proteobacteria; Gammaproteobacteria; Pseudomonadales; Moraxellaceae; Acinetobacter; Acinetobacter calcoaceticus/baumannii complex	Acinetobacter baumannii XH819	Proteobacteria
non-existing	non-existing	NZ_LYFR01000022.1	857	135811	136668	3074	132630	135704	776	131608	132384	-	-	-	-	-	-	-	-	-	-	-	-	Bacteria; Proteobacteria; Gammaproteobacteria; Pseudomonadales; Moraxellaceae; Acinetobacter; Acinetobacter calcoaceticus/baumannii complex	Acinetobacter baumannii XH811	Proteobacteria
non-existing	non-existing	NZ_LYFS01000012.1	857	83617	84474	3074	84581	87655	776	87901	88677	-	-	-	-	-	-	-	-	-	-	-	-	Bacteria; Proteobacteria; Gammaproteobacteria; Pseudomonadales; Moraxellaceae; Acinetobacter; Acinetobacter calcoaceticus/baumannii complex	Acinetobacter baumannii XH810	Proteobacteria
non-existing	non-existing	NZ_LYFT01000019.1	857	135811	136668	3074	132630	135704	776	131608	132384	-	-	-	-	-	-	-	-	-	-	-	-	Bacteria; Proteobacteria; Gammaproteobacteria; Pseudomonadales; Moraxellaceae; Acinetobacter; Acinetobacter calcoaceticus/baumannii complex	Acinetobacter baumannii XH805	Proteobacteria
non-existing	non-existing	NZ_LYFU01000046.1	857	112032	112889	3074	108851	111925	776	107829	108605	-	-	-	-	-	-	-	-	-	-	-	-	Bacteria; Proteobacteria; Gammaproteobacteria; Pseudomonadales; Moraxellaceae; Acinetobacter; Acinetobacter calcoaceticus/baumannii complex	Acinetobacter baumannii XH804	Proteobacteria
non-existing	non-existing	NZ_LYFV01000447.1	857	69995	70852	3074	70959	74033	776	74279	75055	-	-	-	-	-	-	-	-	-	-	-	-	Bacteria; Proteobacteria; Gammaproteobacteria; Pseudomonadales; Moraxellaceae; Acinetobacter; Acinetobacter calcoaceticus/baumannii complex	Acinetobacter baumannii XH803	Proteobacteria
non-existing	non-existing	NZ_LYFW01000056.1	857	83592	84449	3074	84556	87630	776	87876	88652	-	-	-	-	-	-	-	-	-	-	-	-	Bacteria; Proteobacteria; Gammaproteobacteria; Pseudomonadales; Moraxellaceae; Acinetobacter; Acinetobacter calcoaceticus/baumannii complex	Acinetobacter baumannii XH802	Proteobacteria
non-existing	non-existing	NZ_LYFX01000005.1	857	135813	136670	3074	132632	135706	776	131610	132386	-	-	-	-	-	-	-	-	-	-	-	-	Bacteria; Proteobacteria; Gammaproteobacteria; Pseudomonadales; Moraxellaceae; Acinetobacter; Acinetobacter calcoaceticus/baumannii complex	Acinetobacter baumannii XH801	Proteobacteria
non-existing	non-existing	NZ_LYFY01000034.1	857	135812	136669	3074	132631	135705	776	131609	132385	-	-	-	-	-	-	-	-	-	-	-	-	Bacteria; Proteobacteria; Gammaproteobacteria; Pseudomonadales; Moraxellaceae; Acinetobacter; Acinetobacter calcoaceticus/baumannii complex	Acinetobacter baumannii XH800	Proteobacteria
non-existing	non-existing	NZ_LYFZ01000001.1	857	135811	136668	3074	132630	135704	776	131608	132384	-	-	-	-	-	-	-	-	-	-	-	-	Bacteria; Proteobacteria; Gammaproteobacteria; Pseudomonadales; Moraxellaceae; Acinetobacter; Acinetobacter calcoaceticus/baumannii complex	Acinetobacter baumannii XH799	Proteobacteria
non-existing	non-existing	NZ_LYGA01000070.1	857	83599	84456	3074	84563	87637	776	87883	88659	-	-	-	-	-	-	-	-	-	-	-	-	Bacteria; Proteobacteria; Gammaproteobacteria; Pseudomonadales; Moraxellaceae; Acinetobacter; Acinetobacter calcoaceticus/baumannii complex	Acinetobacter baumannii XH798	Proteobacteria
non-existing	non-existing	NZ_LYGB01000029.1	857	135812	136669	3074	132631	135705	776	131609	132385	-	-	-	-	-	-	-	-	-	-	-	-	Bacteria; Proteobacteria; Gammaproteobacteria; Pseudomonadales; Moraxellaceae; Acinetobacter; Acinetobacter calcoaceticus/baumannii complex	Acinetobacter baumannii XH797	Proteobacteria
non-existing	non-existing	NZ_LYGD01000019.1	857	70122	70979	3074	71086	74160	776	74406	75182	-	-	-	-	-	-	-	-	-	-	-	-	Bacteria; Proteobacteria; Gammaproteobacteria; Pseudomonadales; Moraxellaceae; Acinetobacter; Acinetobacter calcoaceticus/baumannii complex	Acinetobacter baumannii XH795	Proteobacteria
non-existing	non-existing	NZ_LYGF01000005.1	857	70065	70922	3074	71029	74103	776	74349	75125	-	-	-	-	-	-	-	-	-	-	-	-	Bacteria; Proteobacteria; Gammaproteobacteria; Pseudomonadales; Moraxellaceae; Acinetobacter; Acinetobacter calcoaceticus/baumannii complex	Acinetobacter baumannii XH793	Proteobacteria
non-existing	non-existing	NZ_LYGG01000028.1	857	135812	136669	3074	132631	135705	776	131609	132385	-	-	-	-	-	-	-	-	-	-	-	-	Bacteria; Proteobacteria; Gammaproteobacteria; Pseudomonadales; Moraxellaceae; Acinetobacter; Acinetobacter calcoaceticus/baumannii complex	Acinetobacter baumannii XH792	Proteobacteria
non-existing	non-existing	NZ_LYGH01000006.1	857	135811	136668	3074	132630	135704	776	131608	132384	-	-	-	-	-	-	-	-	-	-	-	-	Bacteria; Proteobacteria; Gammaproteobacteria; Pseudomonadales; Moraxellaceae; Acinetobacter; Acinetobacter calcoaceticus/baumannii complex	Acinetobacter baumannii XH787	Proteobacteria
non-existing	non-existing	NZ_LYGI01000064.1	857	135811	136668	3074	132630	135704	776	131608	132384	-	-	-	-	-	-	-	-	-	-	-	-	Bacteria; Proteobacteria; Gammaproteobacteria; Pseudomonadales; Moraxellaceae; Acinetobacter; Acinetobacter calcoaceticus/baumannii complex	Acinetobacter baumannii XH786	Proteobacteria
non-existing	non-existing	NZ_LYGJ01000047.1	857	135811	136668	3074	132630	135704	776	131608	132384	-	-	-	-	-	-	-	-	-	-	-	-	Bacteria; Proteobacteria; Gammaproteobacteria; Pseudomonadales; Moraxellaceae; Acinetobacter; Acinetobacter calcoaceticus/baumannii complex	Acinetobacter baumannii XH779	Proteobacteria
non-existing	non-existing	NZ_LYGK01000022.1	857	135818	136675	3074	132637	135711	776	131615	132391	-	-	-	-	-	-	-	-	-	-	-	-	Bacteria; Proteobacteria; Gammaproteobacteria; Pseudomonadales; Moraxellaceae; Acinetobacter; Acinetobacter calcoaceticus/baumannii complex	Acinetobacter baumannii XH778	Proteobacteria
non-existing	non-existing	NZ_LYGL01000057.1	857	83697	84554	3074	84661	87735	776	87981	88757	-	-	-	-	-	-	-	-	-	-	-	-	Bacteria; Proteobacteria; Gammaproteobacteria; Pseudomonadales; Moraxellaceae; Acinetobacter; Acinetobacter calcoaceticus/baumannii complex	Acinetobacter baumannii XH771	Proteobacteria
non-existing	non-existing	NZ_LYGM01000052.1	857	135817	136674	3074	132636	135710	776	131614	132390	-	-	-	-	-	-	-	-	-	-	-	-	Bacteria; Proteobacteria; Gammaproteobacteria; Pseudomonadales; Moraxellaceae; Acinetobacter; Acinetobacter calcoaceticus/baumannii complex	Acinetobacter baumannii XH770	Proteobacteria
non-existing	non-existing	NZ_LYGT01000001.1	857	69997	70854	3074	70961	74035	776	74281	75057	-	-	-	-	-	-	-	-	-	-	-	-	Bacteria; Proteobacteria; Gammaproteobacteria; Pseudomonadales; Moraxellaceae; Acinetobacter; Acinetobacter calcoaceticus/baumannii complex	Acinetobacter baumannii XH763	Proteobacteria
non-existing	non-existing	NZ_LYGX01000041.1	857	70010	70867	3074	70974	74048	776	74294	75070	-	-	-	-	-	-	-	-	-	-	-	-	Bacteria; Proteobacteria; Gammaproteobacteria; Pseudomonadales; Moraxellaceae; Acinetobacter; Acinetobacter calcoaceticus/baumannii complex	Acinetobacter baumannii XH755	Proteobacteria
non-existing	non-existing	NZ_LYGY01000007.1	857	83585	84442	3074	84549	87623	776	87869	88645	-	-	-	-	-	-	-	-	-	-	-	-	Bacteria; Proteobacteria; Gammaproteobacteria; Pseudomonadales; Moraxellaceae; Acinetobacter; Acinetobacter calcoaceticus/baumannii complex	Acinetobacter baumannii XH754	Proteobacteria
non-existing	non-existing	NZ_LYGZ01000008.1	857	135812	136669	3074	132631	135705	776	131609	132385	-	-	-	-	-	-	-	-	-	-	-	-	Bacteria; Proteobacteria; Gammaproteobacteria; Pseudomonadales; Moraxellaceae; Acinetobacter; Acinetobacter calcoaceticus/baumannii complex	Acinetobacter baumannii XH753	Proteobacteria
non-existing	non-existing	NZ_LYHA01000030.1	857	135812	136669	3074	132631	135705	776	131609	132385	-	-	-	-	-	-	-	-	-	-	-	-	Bacteria; Proteobacteria; Gammaproteobacteria; Pseudomonadales; Moraxellaceae; Acinetobacter; Acinetobacter calcoaceticus/baumannii complex	Acinetobacter baumannii XH752	Proteobacteria
non-existing	non-existing	NZ_LYHC01000025.1	857	69993	70850	3074	70957	74031	776	74277	75053	-	-	-	-	-	-	-	-	-	-	-	-	Bacteria; Proteobacteria; Gammaproteobacteria; Pseudomonadales; Moraxellaceae; Acinetobacter; Acinetobacter calcoaceticus/baumannii complex	Acinetobacter baumannii XH750	Proteobacteria
non-existing	non-existing	NZ_LYHE01000002.1	857	83681	84538	3074	84645	87719	776	87965	88741	-	-	-	-	-	-	-	-	-	-	-	-	Bacteria; Proteobacteria; Gammaproteobacteria; Pseudomonadales; Moraxellaceae; Acinetobacter; Acinetobacter calcoaceticus/baumannii complex	Acinetobacter baumannii XH748	Proteobacteria
non-existing	non-existing	NZ_LYHF01000018.1	857	83646	84503	3074	84610	87684	776	87930	88706	-	-	-	-	-	-	-	-	-	-	-	-	Bacteria; Proteobacteria; Gammaproteobacteria; Pseudomonadales; Moraxellaceae; Acinetobacter; Acinetobacter calcoaceticus/baumannii complex	Acinetobacter baumannii XH747	Proteobacteria
non-existing	non-existing	NZ_LYHG01000044.1	857	69994	70851	3074	70958	74032	776	74278	75054	-	-	-	-	-	-	-	-	-	-	-	-	Bacteria; Proteobacteria; Gammaproteobacteria; Pseudomonadales; Moraxellaceae; Acinetobacter; Acinetobacter calcoaceticus/baumannii complex	Acinetobacter baumannii XH746	Proteobacteria
non-existing	non-existing	NZ_LYHH01000001.1	857	135812	136669	3074	132631	135705	776	131609	132385	-	-	-	-	-	-	-	-	-	-	-	-	Bacteria; Proteobacteria; Gammaproteobacteria; Pseudomonadales; Moraxellaceae; Acinetobacter; Acinetobacter calcoaceticus/baumannii complex	Acinetobacter baumannii XH745	Proteobacteria
non-existing	non-existing	NZ_LYHI01000028.1	857	70000	70857	3074	70964	74038	776	74284	75060	-	-	-	-	-	-	-	-	-	-	-	-	Bacteria; Proteobacteria; Gammaproteobacteria; Pseudomonadales; Moraxellaceae; Acinetobacter; Acinetobacter calcoaceticus/baumannii complex	Acinetobacter baumannii XH744	Proteobacteria
non-existing	non-existing	NZ_LYHJ01000155.1	857	135812	136669	3074	132631	135705	776	131609	132385	-	-	-	-	-	-	-	-	-	-	-	-	Bacteria; Proteobacteria; Gammaproteobacteria; Pseudomonadales; Moraxellaceae; Acinetobacter; Acinetobacter calcoaceticus/baumannii complex	Acinetobacter baumannii XH743	Proteobacteria
non-existing	non-existing	NZ_LYHK01000015.1	857	135811	136668	3074	132630	135704	776	131608	132384	-	-	-	-	-	-	-	-	-	-	-	-	Bacteria; Proteobacteria; Gammaproteobacteria; Pseudomonadales; Moraxellaceae; Acinetobacter; Acinetobacter calcoaceticus/baumannii complex	Acinetobacter baumannii XH742	Proteobacteria
non-existing	non-existing	NZ_LYHL01000012.1	857	70037	70894	3074	71001	74075	776	74321	75097	-	-	-	-	-	-	-	-	-	-	-	-	Bacteria; Proteobacteria; Gammaproteobacteria; Pseudomonadales; Moraxellaceae; Acinetobacter; Acinetobacter calcoaceticus/baumannii complex	Acinetobacter baumannii XH741	Proteobacteria
non-existing	non-existing	NZ_LYHM01000002.1	857	135812	136669	3074	132631	135705	776	131609	132385	-	-	-	-	-	-	-	-	-	-	-	-	Bacteria; Proteobacteria; Gammaproteobacteria; Pseudomonadales; Moraxellaceae; Acinetobacter; Acinetobacter calcoaceticus/baumannii complex	Acinetobacter baumannii XH740	Proteobacteria
non-existing	non-existing	NZ_LYHN01000022.1	857	70097	70954	3074	71061	74135	776	74381	75157	-	-	-	-	-	-	-	-	-	-	-	-	Bacteria; Proteobacteria; Gammaproteobacteria; Pseudomonadales; Moraxellaceae; Acinetobacter; Acinetobacter calcoaceticus/baumannii complex	Acinetobacter baumannii XH739	Proteobacteria
non-existing	non-existing	NZ_LYHO01000076.1	857	70002	70859	3074	70966	74040	776	74286	75062	-	-	-	-	-	-	-	-	-	-	-	-	Bacteria; Proteobacteria; Gammaproteobacteria; Pseudomonadales; Moraxellaceae; Acinetobacter; Acinetobacter calcoaceticus/baumannii complex	Acinetobacter baumannii XH738	Proteobacteria
non-existing	non-existing	NZ_LYHP01000026.1	857	70035	70892	3074	70999	74073	776	74319	75095	-	-	-	-	-	-	-	-	-	-	-	-	Bacteria; Proteobacteria; Gammaproteobacteria; Pseudomonadales; Moraxellaceae; Acinetobacter; Acinetobacter calcoaceticus/baumannii complex	Acinetobacter baumannii XH737	Proteobacteria
non-existing	non-existing	NZ_LYHQ01000015.1	857	135811	136668	3074	132630	135704	776	131608	132384	-	-	-	-	-	-	-	-	-	-	-	-	Bacteria; Proteobacteria; Gammaproteobacteria; Pseudomonadales; Moraxellaceae; Acinetobacter; Acinetobacter calcoaceticus/baumannii complex	Acinetobacter baumannii XH736	Proteobacteria
non-existing	non-existing	NZ_LYHS01000008.1	857	83658	84515	3074	84622	87696	776	87942	88718	-	-	-	-	-	-	-	-	-	-	-	-	Bacteria; Proteobacteria; Gammaproteobacteria; Pseudomonadales; Moraxellaceae; Acinetobacter; Acinetobacter calcoaceticus/baumannii complex	Acinetobacter baumannii XH733	Proteobacteria
non-existing	non-existing	NZ_LYHT01000072.1	857	135811	136668	3074	132630	135704	776	131608	132384	-	-	-	-	-	-	-	-	-	-	-	-	Bacteria; Proteobacteria; Gammaproteobacteria; Pseudomonadales; Moraxellaceae; Acinetobacter; Acinetobacter calcoaceticus/baumannii complex	Acinetobacter baumannii XH732	Proteobacteria
non-existing	non-existing	NZ_LYHX01000049.1	857	83544	84401	3074	84508	87582	776	87828	88604	-	-	-	-	-	-	-	-	-	-	-	-	Bacteria; Proteobacteria; Gammaproteobacteria; Pseudomonadales; Moraxellaceae; Acinetobacter; Acinetobacter calcoaceticus/baumannii complex	Acinetobacter baumannii XH728	Proteobacteria
non-existing	non-existing	NZ_LYHY01000050.1	857	83613	84470	3074	84577	87651	776	87897	88673	-	-	-	-	-	-	-	-	-	-	-	-	Bacteria; Proteobacteria; Gammaproteobacteria; Pseudomonadales; Moraxellaceae; Acinetobacter; Acinetobacter calcoaceticus/baumannii complex	Acinetobacter baumannii XH727	Proteobacteria
non-existing	non-existing	NZ_LYHZ01000022.1	857	135811	136668	3074	132630	135704	776	131608	132384	-	-	-	-	-	-	-	-	-	-	-	-	Bacteria; Proteobacteria; Gammaproteobacteria; Pseudomonadales; Moraxellaceae; Acinetobacter; Acinetobacter calcoaceticus/baumannii complex	Acinetobacter baumannii XH726	Proteobacteria
non-existing	non-existing	NZ_LYIA01000002.1	857	83590	84447	3074	84554	87628	776	87874	88650	-	-	-	-	-	-	-	-	-	-	-	-	Bacteria; Proteobacteria; Gammaproteobacteria; Pseudomonadales; Moraxellaceae; Acinetobacter; Acinetobacter calcoaceticus/baumannii complex	Acinetobacter baumannii XH724	Proteobacteria
non-existing	non-existing	NZ_LYIB01000021.1	857	135731	136588	3074	132550	135624	776	131528	132304	-	-	-	-	-	-	-	-	-	-	-	-	Bacteria; Proteobacteria; Gammaproteobacteria; Pseudomonadales; Moraxellaceae; Acinetobacter; Acinetobacter calcoaceticus/baumannii complex	Acinetobacter baumannii XH723	Proteobacteria
non-existing	non-existing	NZ_LYIC01000003.1	857	135686	136543	3074	132505	135579	776	131483	132259	-	-	-	-	-	-	-	-	-	-	-	-	Bacteria; Proteobacteria; Gammaproteobacteria; Pseudomonadales; Moraxellaceae; Acinetobacter; Acinetobacter calcoaceticus/baumannii complex	Acinetobacter baumannii XH722	Proteobacteria
non-existing	non-existing	NZ_LYID01000027.1	857	69999	70856	3074	70963	74037	776	74283	75059	-	-	-	-	-	-	-	-	-	-	-	-	Bacteria; Proteobacteria; Gammaproteobacteria; Pseudomonadales; Moraxellaceae; Acinetobacter; Acinetobacter calcoaceticus/baumannii complex	Acinetobacter baumannii XH721	Proteobacteria
non-existing	non-existing	NZ_LYIE01000038.1	857	135811	136668	3074	132630	135704	776	131608	132384	-	-	-	-	-	-	-	-	-	-	-	-	Bacteria; Proteobacteria; Gammaproteobacteria; Pseudomonadales; Moraxellaceae; Acinetobacter; Acinetobacter calcoaceticus/baumannii complex	Acinetobacter baumannii XH720	Proteobacteria
non-existing	non-existing	NZ_LYIF01000003.1	857	135812	136669	3074	132631	135705	776	131609	132385	-	-	-	-	-	-	-	-	-	-	-	-	Bacteria; Proteobacteria; Gammaproteobacteria; Pseudomonadales; Moraxellaceae; Acinetobacter; Acinetobacter calcoaceticus/baumannii complex	Acinetobacter baumannii XH719	Proteobacteria
non-existing	non-existing	NZ_LYIG01000035.1	857	135812	136669	3074	132631	135705	776	131609	132385	-	-	-	-	-	-	-	-	-	-	-	-	Bacteria; Proteobacteria; Gammaproteobacteria; Pseudomonadales; Moraxellaceae; Acinetobacter; Acinetobacter calcoaceticus/baumannii complex	Acinetobacter baumannii XH718	Proteobacteria
non-existing	non-existing	NZ_LYIH01000087.1	857	135812	136669	3074	132631	135705	776	131609	132385	-	-	-	-	-	-	-	-	-	-	-	-	Bacteria; Proteobacteria; Gammaproteobacteria; Pseudomonadales; Moraxellaceae; Acinetobacter; Acinetobacter calcoaceticus/baumannii complex	Acinetobacter baumannii XH717	Proteobacteria
non-existing	non-existing	NZ_LYII01000047.1	857	135811	136668	3074	132630	135704	776	131608	132384	-	-	-	-	-	-	-	-	-	-	-	-	Bacteria; Proteobacteria; Gammaproteobacteria; Pseudomonadales; Moraxellaceae; Acinetobacter; Acinetobacter calcoaceticus/baumannii complex	Acinetobacter baumannii XH715	Proteobacteria
non-existing	non-existing	NZ_LYIL01000261.1	857	135806	136663	3074	132625	135699	776	131603	132379	-	-	-	-	-	-	-	-	-	-	-	-	Bacteria; Proteobacteria; Gammaproteobacteria; Pseudomonadales; Moraxellaceae; Acinetobacter; Acinetobacter calcoaceticus/baumannii complex	Acinetobacter baumannii XH710	Proteobacteria
non-existing	non-existing	NZ_LYIN01000009.1	857	69999	70856	3074	70963	74037	776	74283	75059	-	-	-	-	-	-	-	-	-	-	-	-	Bacteria; Proteobacteria; Gammaproteobacteria; Pseudomonadales; Moraxellaceae; Acinetobacter; Acinetobacter calcoaceticus/baumannii complex	Acinetobacter baumannii XH708	Proteobacteria
non-existing	non-existing	NZ_LYIO01000002.1	857	83529	84386	3074	84493	87567	776	87813	88589	-	-	-	-	-	-	-	-	-	-	-	-	Bacteria; Proteobacteria; Gammaproteobacteria; Pseudomonadales; Moraxellaceae; Acinetobacter; Acinetobacter calcoaceticus/baumannii complex	Acinetobacter baumannii XH707	Proteobacteria
non-existing	non-existing	NZ_LYIP01000064.1	857	83671	84528	3074	84635	87709	776	87955	88731	-	-	-	-	-	-	-	-	-	-	-	-	Bacteria; Proteobacteria; Gammaproteobacteria; Pseudomonadales; Moraxellaceae; Acinetobacter; Acinetobacter calcoaceticus/baumannii complex	Acinetobacter baumannii XH706	Proteobacteria
non-existing	non-existing	NZ_LYIQ01000009.1	857	70030	70887	3074	70994	74068	776	74314	75090	-	-	-	-	-	-	-	-	-	-	-	-	Bacteria; Proteobacteria; Gammaproteobacteria; Pseudomonadales; Moraxellaceae; Acinetobacter; Acinetobacter calcoaceticus/baumannii complex	Acinetobacter baumannii XH705	Proteobacteria
non-existing	non-existing	NZ_LYIR01000007.1	857	135812	136669	3074	132631	135705	776	131609	132385	-	-	-	-	-	-	-	-	-	-	-	-	Bacteria; Proteobacteria; Gammaproteobacteria; Pseudomonadales; Moraxellaceae; Acinetobacter; Acinetobacter calcoaceticus/baumannii complex	Acinetobacter baumannii XH704	Proteobacteria
non-existing	non-existing	NZ_LYIU01000055.1	857	69584	70441	3074	70548	73622	776	73868	74644	-	-	-	-	-	-	-	-	-	-	-	-	Bacteria; Proteobacteria; Gammaproteobacteria; Pseudomonadales; Moraxellaceae; Acinetobacter; Acinetobacter calcoaceticus/baumannii complex	Acinetobacter baumannii XH701	Proteobacteria
non-existing	non-existing	NZ_LYIV01000011.1	857	135812	136669	3074	132631	135705	776	131609	132385	-	-	-	-	-	-	-	-	-	-	-	-	Bacteria; Proteobacteria; Gammaproteobacteria; Pseudomonadales; Moraxellaceae; Acinetobacter; Acinetobacter calcoaceticus/baumannii complex	Acinetobacter baumannii XH698	Proteobacteria
non-existing	non-existing	NZ_LYIW01000001.1	857	135818	136675	3074	132637	135711	776	131615	132391	-	-	-	-	-	-	-	-	-	-	-	-	Bacteria; Proteobacteria; Gammaproteobacteria; Pseudomonadales; Moraxellaceae; Acinetobacter; Acinetobacter calcoaceticus/baumannii complex	Acinetobacter baumannii XH697	Proteobacteria
non-existing	non-existing	NZ_LYIZ01000087.1	857	108171	109028	3074	104990	108064	776	103968	104744	-	-	-	-	-	-	-	-	-	-	-	-	Bacteria; Proteobacteria; Gammaproteobacteria; Pseudomonadales; Moraxellaceae; Acinetobacter; Acinetobacter calcoaceticus/baumannii complex	Acinetobacter baumannii XH690	Proteobacteria
non-existing	non-existing	NZ_LYJA01000023.1	857	135812	136669	3074	132631	135705	776	131609	132385	-	-	-	-	-	-	-	-	-	-	-	-	Bacteria; Proteobacteria; Gammaproteobacteria; Pseudomonadales; Moraxellaceae; Acinetobacter; Acinetobacter calcoaceticus/baumannii complex	Acinetobacter baumannii XH689	Proteobacteria
non-existing	non-existing	NZ_LYJB01000033.1	857	135818	136675	3074	132637	135711	776	131615	132391	-	-	-	-	-	-	-	-	-	-	-	-	Bacteria; Proteobacteria; Gammaproteobacteria; Pseudomonadales; Moraxellaceae; Acinetobacter; Acinetobacter calcoaceticus/baumannii complex	Acinetobacter baumannii XH688	Proteobacteria
non-existing	non-existing	NZ_LYJC01000092.1	857	112072	112929	3074	108891	111965	776	107869	108645	-	-	-	-	-	-	-	-	-	-	-	-	Bacteria; Proteobacteria; Gammaproteobacteria; Pseudomonadales; Moraxellaceae; Acinetobacter; Acinetobacter calcoaceticus/baumannii complex	Acinetobacter baumannii XH687	Proteobacteria
non-existing	non-existing	NZ_LYJD01000038.1	857	83684	84541	3074	84648	87722	776	87968	88744	-	-	-	-	-	-	-	-	-	-	-	-	Bacteria; Proteobacteria; Gammaproteobacteria; Pseudomonadales; Moraxellaceae; Acinetobacter; Acinetobacter calcoaceticus/baumannii complex	Acinetobacter baumannii XH686	Proteobacteria
non-existing	non-existing	NZ_LYJE01000002.1	857	135812	136669	3074	132631	135705	776	131609	132385	-	-	-	-	-	-	-	-	-	-	-	-	Bacteria; Proteobacteria; Gammaproteobacteria; Pseudomonadales; Moraxellaceae; Acinetobacter; Acinetobacter calcoaceticus/baumannii complex	Acinetobacter baumannii XH685	Proteobacteria
non-existing	non-existing	NZ_LYJF01000046.1	857	83585	84442	3074	84549	87623	776	87869	88645	-	-	-	-	-	-	-	-	-	-	-	-	Bacteria; Proteobacteria; Gammaproteobacteria; Pseudomonadales; Moraxellaceae; Acinetobacter; Acinetobacter calcoaceticus/baumannii complex	Acinetobacter baumannii XH684	Proteobacteria
non-existing	non-existing	NZ_LYJH01000005.1	857	135811	136668	3074	132630	135704	776	131608	132384	-	-	-	-	-	-	-	-	-	-	-	-	Bacteria; Proteobacteria; Gammaproteobacteria; Pseudomonadales; Moraxellaceae; Acinetobacter; Acinetobacter calcoaceticus/baumannii complex	Acinetobacter baumannii XH682	Proteobacteria
non-existing	non-existing	NZ_LYJJ01000034.1	857	70083	70940	3074	71047	74121	776	74367	75143	-	-	-	-	-	-	-	-	-	-	-	-	Bacteria; Proteobacteria; Gammaproteobacteria; Pseudomonadales; Moraxellaceae; Acinetobacter; Acinetobacter calcoaceticus/baumannii complex	Acinetobacter baumannii XH680	Proteobacteria
non-existing	non-existing	NZ_LYJL01000386.1	857	70204	71061	3074	71168	74242	776	74488	75264	-	-	-	-	-	-	-	-	-	-	-	-	Bacteria; Proteobacteria; Gammaproteobacteria; Pseudomonadales; Moraxellaceae; Acinetobacter; Acinetobacter calcoaceticus/baumannii complex	Acinetobacter baumannii XH854	Proteobacteria
non-existing	non-existing	NZ_LYJM01000019.1	857	69998	70855	3074	70962	74036	776	74282	75058	-	-	-	-	-	-	-	-	-	-	-	-	Bacteria; Proteobacteria; Gammaproteobacteria; Pseudomonadales; Moraxellaceae; Acinetobacter; Acinetobacter calcoaceticus/baumannii complex	Acinetobacter baumannii XH851	Proteobacteria
non-existing	non-existing	NZ_LYJR01000001.1	857	83580	84437	3074	84544	87618	776	87864	88640	-	-	-	-	-	-	-	-	-	-	-	-	Bacteria; Proteobacteria; Gammaproteobacteria; Pseudomonadales; Moraxellaceae; Acinetobacter; Acinetobacter calcoaceticus/baumannii complex	Acinetobacter baumannii XH672	Proteobacteria
non-existing	non-existing	NZ_LYJS01000003.1	857	83664	84521	3074	84628	87702	776	87948	88724	-	-	-	-	-	-	-	-	-	-	-	-	Bacteria; Proteobacteria; Gammaproteobacteria; Pseudomonadales; Moraxellaceae; Acinetobacter; Acinetobacter calcoaceticus/baumannii complex	Acinetobacter baumannii XH671	Proteobacteria
non-existing	non-existing	NZ_LYJT01000019.1	857	57393	58250	3074	54212	57286	776	53190	53966	-	-	-	-	-	-	-	-	-	-	-	-	Bacteria; Proteobacteria; Gammaproteobacteria; Pseudomonadales; Moraxellaceae; Acinetobacter; Acinetobacter calcoaceticus/baumannii complex	Acinetobacter baumannii XH670	Proteobacteria
non-existing	non-existing	NZ_LYJU01000045.1	857	57468	58325	3074	54287	57361	776	53265	54041	-	-	-	-	-	-	-	-	-	-	-	-	Bacteria; Proteobacteria; Gammaproteobacteria; Pseudomonadales; Moraxellaceae; Acinetobacter; Acinetobacter calcoaceticus/baumannii complex	Acinetobacter baumannii XH669	Proteobacteria
non-existing	non-existing	NZ_LYJW01000010.1	857	83650	84507	3074	84614	87688	776	87934	88710	-	-	-	-	-	-	-	-	-	-	-	-	Bacteria; Proteobacteria; Gammaproteobacteria; Pseudomonadales; Moraxellaceae; Acinetobacter; Acinetobacter calcoaceticus/baumannii complex	Acinetobacter baumannii XH667	Proteobacteria
non-existing	non-existing	NZ_LYJX01000011.1	857	135811	136668	3074	132630	135704	776	131608	132384	-	-	-	-	-	-	-	-	-	-	-	-	Bacteria; Proteobacteria; Gammaproteobacteria; Pseudomonadales; Moraxellaceae; Acinetobacter; Acinetobacter calcoaceticus/baumannii complex	Acinetobacter baumannii XH666	Proteobacteria
non-existing	non-existing	NZ_LYJY01000012.1	857	69588	70445	3074	70552	73626	776	73872	74648	-	-	-	-	-	-	-	-	-	-	-	-	Bacteria; Proteobacteria; Gammaproteobacteria; Pseudomonadales; Moraxellaceae; Acinetobacter; Acinetobacter calcoaceticus/baumannii complex	Acinetobacter baumannii XH665	Proteobacteria
non-existing	non-existing	NZ_LYKA01000019.1	857	57429	58286	3074	54248	57322	776	53226	54002	-	-	-	-	-	-	-	-	-	-	-	-	Bacteria; Proteobacteria; Gammaproteobacteria; Pseudomonadales; Moraxellaceae; Acinetobacter; Acinetobacter calcoaceticus/baumannii complex	Acinetobacter baumannii XH663	Proteobacteria
non-existing	non-existing	NZ_LYKF01000010.1	857	135811	136668	3074	132630	135704	776	131608	132384	-	-	-	-	-	-	-	-	-	-	-	-	Bacteria; Proteobacteria; Gammaproteobacteria; Pseudomonadales; Moraxellaceae; Acinetobacter; Acinetobacter calcoaceticus/baumannii complex	Acinetobacter baumannii XH650	Proteobacteria
non-existing	non-existing	NZ_LYKG01000011.1	857	83562	84419	3074	84526	87600	776	87846	88622	-	-	-	-	-	-	-	-	-	-	-	-	Bacteria; Proteobacteria; Gammaproteobacteria; Pseudomonadales; Moraxellaceae; Acinetobacter; Acinetobacter calcoaceticus/baumannii complex	Acinetobacter baumannii XH649	Proteobacteria
non-existing	non-existing	NZ_LYKJ01000003.1	857	83596	84453	3074	84560	87634	776	87880	88656	-	-	-	-	-	-	-	-	-	-	-	-	Bacteria; Proteobacteria; Gammaproteobacteria; Pseudomonadales; Moraxellaceae; Acinetobacter; Acinetobacter calcoaceticus/baumannii complex	Acinetobacter baumannii XH646	Proteobacteria
non-existing	non-existing	NZ_LYKL01000118.1	857	83617	84474	3074	84581	87655	776	87901	88677	-	-	-	-	-	-	-	-	-	-	-	-	Bacteria; Proteobacteria; Gammaproteobacteria; Pseudomonadales; Moraxellaceae; Acinetobacter; Acinetobacter calcoaceticus/baumannii complex	Acinetobacter baumannii XH644	Proteobacteria
non-existing	non-existing	NZ_LYKP01000023.1	857	83596	84453	3074	84560	87634	776	87880	88656	-	-	-	-	-	-	-	-	-	-	-	-	Bacteria; Proteobacteria; Gammaproteobacteria; Pseudomonadales; Moraxellaceae; Acinetobacter; Acinetobacter calcoaceticus/baumannii complex	Acinetobacter baumannii XH640	Proteobacteria
non-existing	non-existing	NZ_LYKS01000007.1	857	135811	136668	3074	132630	135704	776	131608	132384	-	-	-	-	-	-	-	-	-	-	-	-	Bacteria; Proteobacteria; Gammaproteobacteria; Pseudomonadales; Moraxellaceae; Acinetobacter; Acinetobacter calcoaceticus/baumannii complex	Acinetobacter baumannii XH595	Proteobacteria
non-existing	non-existing	NZ_LYKT01000152.1	857	135811	136668	3074	132630	135704	776	131608	132384	-	-	-	-	-	-	-	-	-	-	-	-	Bacteria; Proteobacteria; Gammaproteobacteria; Pseudomonadales; Moraxellaceae; Acinetobacter; Acinetobacter calcoaceticus/baumannii complex	Acinetobacter baumannii XH554	Proteobacteria
non-existing	non-existing	NZ_LYKV01000009.1	857	70215	71072	3074	71179	74253	776	74499	75275	-	-	-	-	-	-	-	-	-	-	-	-	Bacteria; Proteobacteria; Gammaproteobacteria; Pseudomonadales; Moraxellaceae; Acinetobacter; Acinetobacter calcoaceticus/baumannii complex	Acinetobacter baumannii XH552	Proteobacteria
non-existing	non-existing	NZ_LYKX01000051.1	857	124011	124868	3074	124975	128049	776	128295	129071	-	-	-	-	-	-	-	-	-	-	-	-	Bacteria; Proteobacteria; Gammaproteobacteria; Pseudomonadales; Moraxellaceae; Acinetobacter; Acinetobacter calcoaceticus/baumannii complex	Acinetobacter baumannii XH550	Proteobacteria
non-existing	non-existing	NZ_LYKY01000078.1	857	112032	112889	3074	108851	111925	776	107829	108605	-	-	-	-	-	-	-	-	-	-	-	-	Bacteria; Proteobacteria; Gammaproteobacteria; Pseudomonadales; Moraxellaceae; Acinetobacter; Acinetobacter calcoaceticus/baumannii complex	Acinetobacter baumannii XH549	Proteobacteria
non-existing	non-existing	NZ_LYKZ01000006.1	857	70105	70962	3074	71069	74143	776	74389	75165	-	-	-	-	-	-	-	-	-	-	-	-	Bacteria; Proteobacteria; Gammaproteobacteria; Pseudomonadales; Moraxellaceae; Acinetobacter; Acinetobacter calcoaceticus/baumannii complex	Acinetobacter baumannii XH548	Proteobacteria
non-existing	non-existing	NZ_LYLA01000010.1	857	70077	70934	3074	71041	74115	776	74361	75137	-	-	-	-	-	-	-	-	-	-	-	-	Bacteria; Proteobacteria; Gammaproteobacteria; Pseudomonadales; Moraxellaceae; Acinetobacter; Acinetobacter calcoaceticus/baumannii complex	Acinetobacter baumannii XH547	Proteobacteria
non-existing	non-existing	NZ_LYLB01000027.1	857	135811	136668	3074	132630	135704	776	131608	132384	-	-	-	-	-	-	-	-	-	-	-	-	Bacteria; Proteobacteria; Gammaproteobacteria; Pseudomonadales; Moraxellaceae; Acinetobacter; Acinetobacter calcoaceticus/baumannii complex	Acinetobacter baumannii XH546	Proteobacteria
non-existing	non-existing	NZ_LYLD01000034.1	857	135811	136668	3074	132630	135704	776	131608	132384	-	-	-	-	-	-	-	-	-	-	-	-	Bacteria; Proteobacteria; Gammaproteobacteria; Pseudomonadales; Moraxellaceae; Acinetobacter; Acinetobacter calcoaceticus/baumannii complex	Acinetobacter baumannii XH515	Proteobacteria
[truncated: 1,302 more rows]

## Sheet: BCDE
NZ_LQRJ01000058.1	872	9085	9957	3164	5850	9014	776	4874	5650	2294	2312	4606	Bacteria; Proteobacteria; Acidithiobacillia; Acidithiobacillales; Acidithiobacillaceae; Acidithiobacillus	Acidithiobacillus ferrooxidans Hel18	Proteobacteria
[truncated: 199 more rows]

## Sheet: BCDFGH
CP028289.1	839	5081731	5082570	3167	5082641	5085808	776	5086011	5086787	1850	5096038	5097888	1502	5094494	5095996	5381	5089098	5094479	Bacteria; Proteobacteria; Betaproteobacteria; Burkholderiales; Comamonadaceae; Acidovorax	Acidovorax avenae subsp. avenae AA99_2	Proteobacteria
[truncated: 196 more rows]

[truncated: 1 more sheets: BCDEFGH]
